# Supplementary material for: Tumor Suppressor LINC02487 Inhibits Oral Squamous Cell Carcinoma Cell Migration and Invasion Through the USP17–SNAI1 Axis
Source: Front Oncol. 2020 Oct 29;10:559808. doi: 10.3389/fonc.2020.559808 (PMC7658685; doi:10.3389/fonc.2020.559808)
Supplement: Supplementary file 1 [file DataSheet_1.zip]

Archive with 15 entries (12 files):
- Mass spectrometry/
- Mass spectrometry/base peak/
- Mass spectrometry/base peak/R20180901112_BLANK.pdf
- Mass spectrometry/base peak/R20180901112_EVEN.pdf
- Mass spectrometry/base peak/R20180901112_LACZ.pdf
- Mass spectrometry/base peak/R20180901112_ODD.pdf
- Mass spectrometry/base peak/Thumbs.db
- Mass spectrometry/Parameters for searching.jpg
- Mass spectrometry/result/
- Mass spectrometry/result/R20180901112_BLANK.xlsx
- Mass spectrometry/result/R20180901112_EVEN.xlsx
- Mass spectrometry/result/R20180901112_LACZ.xlsx
- Mass spectrometry/result/R20180901112_ODD.xlsx
- Mass spectrometry/result/~$R20180901112_EVEN.xlsx
- Mass spectrometry/result/~$R20180901112_ODD.xlsx
