# Supplementary material for: Tumor Suppressor LINC02487 Inhibits Oral Squamous Cell Carcinoma Cell Migration and Invasion Through the USP17–SNAI1 Axis
Source: Front Oncol. 2020 Oct 29;10:559808. doi: 10.3389/fonc.2020.559808 (PMC7658685; doi:10.3389/fonc.2020.559808)
Supplement: Supplementary file 1 [file DataSheet_1.zip › Mass spectrometry/result/R20180901112_BLANK.xlsx]

## Sheet: R20180901112_BLANK
	Reference						PepCount	UniquePepCount	CoverPercent	MW	PI
	FileScan						Sequence	MH+	Diff(MH+)	Charge	Rank	Score	DeltaScore	ExpectValue	Ions	Reference	DIFF_MODIFIED_CANDIDATE	PI	MissCleavage	Modification	MatchedTIC	NumProteaseTermini	Engine	Tag	Decoy
$1-1	sp	Q13085	ACACA	HUMAN Acetyl-CoA carboxylase 1 OS=Homo sapiens OX=9606 GN=ACACA PE=1 SV=2			13	11	0.0486	265551	5.95
$1-2	tr	B2ZZ90	B2ZZ90	HUMAN Acetyl-Coenzyme A carboxylase alpha OS=Homo sapiens OX=9606 GN=ACACA PE=2 SV=1			13	11	0.0486	265551	5.95
$1-3	tr	A0A024R0Y2	A0A024R0Y2	HUMAN HCG30204, isoform CRA	a OS=Homo sapiens OX=9606 GN=hCG	30204 PE=4 SV=1	13	11	0.0503	257236	6.16
	R20180901112_BLANK,14354						K.AVVMDLLR.Q	916.528	-8e-05	2	1	32.68	0	0.0595	0|0	sp|Q13085|ACACA_HUMAN/tr|B2ZZ90|B2ZZ90_HUMAN/tr|A0A024R0Y2|A0A024R0Y2_HUMAN/tr|A2NX49|A2NX49_HUMAN		5.88	0		0	2	MASCOT		T
	R20180901112_BLANK,14016						K.FGAYIVDGLR.E ! K.FGAYIVDGLR.Q	1110.59	-0.00144	2	1	53.52	0	0.000275	0|0	sp|Q13085|ACACA_HUMAN/tr|B4DIG6|B4DIG6_HUMAN/tr|B4DK31|B4DK31_HUMAN/tr|B4DIR2|B4DIR2_HUMAN/tr|B4DIW1|B4DIW1_HUMAN/tr|B2ZZ90|B2ZZ90_HUMAN/tr|Q59FY4|Q59FY4_HUMAN/tr|B4DWK9|B4DWK9_HUMAN/tr|Q7Z5W8|Q7Z5W8_HUMAN/tr|A0A024R0Y2|A0A024R0Y2_HUMAN ! sp|O00763|ACACB_HUMAN/tr|Q59GJ9|Q59GJ9_HUMAN/tr|B4DYM0|B4DYM0_HUMAN/tr|A2NX49|A2NX49_HUMAN		5.84	0		0	2	MASCOT		T
	R20180901112_BLANK,15098						K.VNNADDFPNLFR.Q	1421.68	0.00167	2	1	32.58	0	0.0993	0|0	sp|Q13085|ACACA_HUMAN/tr|B2ZZ90|B2ZZ90_HUMAN/tr|A0A024R0Y2|A0A024R0Y2_HUMAN/tr|A2NX49|A2NX49_HUMAN		4.21	0		0	2	MASCOT		T
	R20180901112_BLANK,14196						R.DIIVIGNDITYR.I	1391.75	-0.00709	2	1	72.21	0	4.24e-06	0|0	sp|Q13085|ACACA_HUMAN/tr|B2ZZ90|B2ZZ90_HUMAN/tr|Q59FY4|Q59FY4_HUMAN/tr|Q7Z5W8|Q7Z5W8_HUMAN/tr|A0A024R0Y2|A0A024R0Y2_HUMAN		4.21	0		0	2	MASCOT		T
	R20180901112_BLANK,13923						R.GGSWVVIDSSINPR.H	1486.76	0.00015	2	1	31.2	0	0.186	0|0	sp|Q13085|ACACA_HUMAN/tr|B4DIG6|B4DIG6_HUMAN/tr|B4DK31|B4DK31_HUMAN/tr|B4DIR2|B4DIR2_HUMAN/tr|B4DIW1|B4DIW1_HUMAN/tr|B2ZZ90|B2ZZ90_HUMAN/tr|Q59FY4|Q59FY4_HUMAN/tr|B4DWK9|B4DWK9_HUMAN/tr|Q7Z5W8|Q7Z5W8_HUMAN/tr|A0A024R0Y2|A0A024R0Y2_HUMAN		5.84	0		0	2	MASCOT		T
	R20180901112_BLANK,12141						R.IDTGWLDR.L	975.489	-6e-05	2	1	47.61	0	0.00167	0|0	sp|Q13085|ACACA_HUMAN/tr|B2ZZ90|B2ZZ90_HUMAN/tr|A0A024R0Y2|A0A024R0Y2_HUMAN/tr|A2NX49|A2NX49_HUMAN		4.21	0		0	2	MASCOT		T
	R20180901112_BLANK,4599						R.ITIGNK.T	645.393	-2e-05	2	1	20.04	0	1.76	0|0	sp|Q13085|ACACA_HUMAN/sp|O00763|ACACB_HUMAN/tr|Q59GJ9|Q59GJ9_HUMAN/tr|B2ZZ90|B2ZZ90_HUMAN/tr|A0A024R0Y2|A0A024R0Y2_HUMAN/tr|A2NX49|A2NX49_HUMAN		8.75	0		0	2	MASCOT		T
	R20180901112_BLANK,13549						R.LGGIPVGVVAVETR.T	1366.81	-0.00025	2	1	35.42	0	0.00821	0|0	sp|Q13085|ACACA_HUMAN/tr|B4DIG6|B4DIG6_HUMAN/tr|B4DIR2|B4DIR2_HUMAN/tr|B4DIW1|B4DIW1_HUMAN/tr|B2ZZ90|B2ZZ90_HUMAN/tr|Q59FY4|Q59FY4_HUMAN/tr|B4DWK9|B4DWK9_HUMAN/tr|Q7Z5W8|Q7Z5W8_HUMAN/tr|A0A024R0Y2|A0A024R0Y2_HUMAN		6	0		0	2	MASCOT		T
	R20180901112_BLANK,13592						R.LGGIPVGVVAVETR.T	1366.81	-0.00161	3	1	20.27	0	0.269	0|0	sp|Q13085|ACACA_HUMAN/tr|B4DIG6|B4DIG6_HUMAN/tr|B4DIR2|B4DIR2_HUMAN/tr|B4DIW1|B4DIW1_HUMAN/tr|B2ZZ90|B2ZZ90_HUMAN/tr|Q59FY4|Q59FY4_HUMAN/tr|B4DWK9|B4DWK9_HUMAN/tr|Q7Z5W8|Q7Z5W8_HUMAN/tr|A0A024R0Y2|A0A024R0Y2_HUMAN		6	0		0	2	MASCOT		T
	R20180901112_BLANK,15393						R.LLLEDLVK.K	942.587	-0.00054	2	1	54.11	0	0.000176	0|0	sp|Q13085|ACACA_HUMAN/tr|B4DIG6|B4DIG6_HUMAN/tr|B4DK31|B4DK31_HUMAN/tr|B4DIR2|B4DIR2_HUMAN/tr|B4DIW1|B4DIW1_HUMAN/tr|B2ZZ90|B2ZZ90_HUMAN/tr|Q59FY4|Q59FY4_HUMAN/tr|B4DWK9|B4DWK9_HUMAN/tr|Q7Z5W8|Q7Z5W8_HUMAN/tr|A0A024R0Y2|A0A024R0Y2_HUMAN		4.37	0		0	2	MASCOT		T
	R20180901112_BLANK,14573						R.QVQAEVPGSPIFVMR.L	1657.87	0.00432	2	1	64.74	0	8.84e-05	0|0	sp|Q13085|ACACA_HUMAN/tr|B2ZZ90|B2ZZ90_HUMAN/tr|A0A024R0Y2|A0A024R0Y2_HUMAN/tr|A2NX49|A2NX49_HUMAN		6	0		0	2	MASCOT		T
	R20180901112_BLANK,14639						R.QVQAEVPGSPIFVMR.L	1657.87	-0.00094	3	1	38.43	0	0.0194	0|0	sp|Q13085|ACACA_HUMAN/tr|B2ZZ90|B2ZZ90_HUMAN/tr|A0A024R0Y2|A0A024R0Y2_HUMAN/tr|A2NX49|A2NX49_HUMAN		6	0		0	2	MASCOT		T
	R20180901112_BLANK,14386						R.WSYEMFR.N	1018.45	-0.00123	2	1	23.25	0	0.108	0|0	sp|Q13085|ACACA_HUMAN/tr|B2ZZ90|B2ZZ90_HUMAN/tr|A0A024R0Y2|A0A024R0Y2_HUMAN/tr|A0A087X0W4|A0A087X0W4_HUMAN/tr|A2NX49|A2NX49_HUMAN		6	0		0	2	MASCOT		T
$2-1	sp	P11498	PYC	HUMAN Pyruvate carboxylase, mitochondrial OS=Homo sapiens OX=9606 GN=PC PE=1 SV=2			5	5	0.0416	129632	6.37
$2-2	tr	A0A024R5C5	A0A024R5C5	HUMAN Pyruvate carboxylase OS=Homo sapiens OX=9606 GN=PC PE=4 SV=1			5	5	0.0416	129632	6.37
	R20180901112_BLANK,3484						K.EIVDR.K ! R.EIVDR.T ! R.ELVDR.K ! R.ELVDR.G ! R.ELVDR.A ! K.ELVDR.H ! K.ELVDR.L ! R.ELVDR.F	631.341	-0.00011	2	1	28.13	0	0.196	0|0	sp|Q13875|MOBP_HUMAN/tr|C9JAR7|C9JAR7_HUMAN/tr|A0A0S2Z3W1|A0A0S2Z3W1_HUMAN/tr|A0A024R2N4|A0A024R2N4_HUMAN/tr|A0A024R2P3|A0A024R2P3_HUMAN/tr|C9JLT8|C9JLT8_HUMAN ! tr|A0A2P9AVR9|A0A2P9AVR9_HUMAN ! sp|Q01082|SPTB2_HUMAN/tr|B2ZZ89|B2ZZ89_HUMAN/tr|D6W5C0|D6W5C0_HUMAN/tr|A0A087WUZ3|A0A087WUZ3_HUMAN ! sp|Q01959|SC6A3_HUMAN ! sp|Q7Z7F0|KHDC4_HUMAN/tr|A0A0S2Z5B9|A0A0S2Z5B9_HUMAN/tr|A8K1I7|A8K1I7_HUMAN/tr|…		4.37	0		0	2	MASCOT		T
	R20180901112_BLANK,13608						K.IAEEFEVELER.G	1363.67	0.00206	2	1	20.95	0	0.679	0|0	sp|P11498|PYC_HUMAN/tr|E9PS68|E9PS68_HUMAN/tr|A0A024R5C5|A0A024R5C5_HUMAN		3.98	0		0	2	MASCOT		T
	R20180901112_BLANK,11754						R.AEAEAQAEELSFPR.S	1547.73	-0.00165	3	1	34.56	0	0.0183	0|0	sp|P11498|PYC_HUMAN/tr|E9PS68|E9PS68_HUMAN/tr|A0A024R5C5|A0A024R5C5_HUMAN		4.09	0		0	2	MASCOT		T
	R20180901112_BLANK,14820						R.QVFFELNGQLR.S	1350.72	-0.00085	2	1	34.51	0	0.336	0|0	sp|P11498|PYC_HUMAN/tr|E9PS68|E9PS68_HUMAN/tr|A0A024R5C5|A0A024R5C5_HUMAN		6	0		0	2	MASCOT		T
	R20180901112_BLANK,12283						R.SLPDLGLR.Q	870.504	0.00013	2	1	43.96	0	0.00139	0|0	sp|P11498|PYC_HUMAN/tr|A0A024R5C5|A0A024R5C5_HUMAN/tr|E9PRE7|E9PRE7_HUMAN		5.55	0		0	2	MASCOT		T
$3-1	sp	Q9NXV6	CARF	HUMAN CDKN2A-interacting protein OS=Homo sapiens OX=9606 GN=CDKN2AIP PE=1 SV=3			2	1	0.0086	61124.2	9.13
$3-2	tr	B3KTW3	B3KTW3	HUMAN cDNA FLJ38861 fis, clone MESAN2011984, highly similar to Homo sapiens collaborates/cooperates with ARF (alternate reading frame) protein (CARF), mRNA OS=Homo sapiens OX=9606 PE=2 SV=1			2	1	0.0154	34083.9	9.42
	R20180901112_BLANK,5689						K.TVAWK.L	604.345	-9e-05	2	1	24.35	0	0.35	0|0	sp|Q9NXV6|CARF_HUMAN/tr|B3KTW3|B3KTW3_HUMAN		8.41	0		0	2	MASCOT		T
	R20180901112_BLANK,5983						K.TVAWK.L	604.345	0.0004	2	1	26.64	0	0.207	0|0	sp|Q9NXV6|CARF_HUMAN/tr|B3KTW3|B3KTW3_HUMAN		8.41	0		0	2	MASCOT		T
$4-1	tr	A0A075B6Z2	A0A075B6Z2	HUMAN T cell receptor alpha joining 56 (Fragment) OS=Homo sapiens OX=9606 GN=TRAJ56 PE=4 SV=1			2	1	0.381	2110.41	10.29
$4-2	tr	A0N4V7	A0N4V7	HUMAN HCG2039797 (Fragment) OS=Homo sapiens OX=9606 GN=Tcr-alpha PE=4 SV=1			2	1	0.381	2213.56	9.79
	R20180901112_BLANK,8551						K.GITLSVRP.-	842.509	-0.00056	2	1	28.84	0	0.0712	0|0	tr|A0N4V7|A0N4V7_HUMAN/tr|A0A075B6Z2|A0A075B6Z2_HUMAN		9.75	0		0	2	MASCOT		T
	R20180901112_BLANK,8888						K.GITLSVRP.-	842.509	-6e-05	2	1	26.9	0	0.111	0|0	tr|A0N4V7|A0N4V7_HUMAN/tr|A0A075B6Z2|A0A075B6Z2_HUMAN		9.75	0		0	2	MASCOT		T
$5-1	tr	L0R5A1	L0R5A1	HUMAN Alternative protein CSF2RB OS=Homo sapiens OX=9606 GN=CSF2RB PE=4 SV=1			2	1	0.0741	11645.4	11.3
	R20180901112_BLANK,8646						R.LASIVTPR.N	856.525	0.00074	2	1	27.92	0	0.0914	0|0	tr|L0R5A1|L0R5A1_HUMAN		9.75	0		0	2	MASCOT		T
	R20180901112_BLANK,9020						R.LASIVTPR.N	856.525	-0.0005	2	1	25.54	0	0.153	0|0	tr|L0R5A1|L0R5A1_HUMAN		9.75	0		0	2	MASCOT		T
$6-1	sp	A6NL26	OR5BL	HUMAN Olfactory receptor 5B21 OS=Homo sapiens OX=9606 GN=OR5B21 PE=3 SV=1			1	1	0.0194	34173.6	6.73
$6-2	tr	A0A126GW90	A0A126GW90	HUMAN Olfactory receptor OS=Homo sapiens OX=9606 GN=OR5B21 PE=3 SV=1			1	1	0.0194	34207.6	6.73
	R20180901112_BLANK,3621						K.TVAALR.S	630.393	0.0002	2	1	24.8	0	0.551	0|0	sp|A6NL26|OR5BL_HUMAN/tr|A0A126GW90|A0A126GW90_HUMAN		9.41	0		0	2	MASCOT		T
$7-1	sp	A6NMY6	AXA2L	HUMAN Putative annexin A2-like protein OS=Homo sapiens OX=9606 GN=ANXA2P2 PE=5 SV=2			1	1	0.0295	38658.6	6.49
$7-2	tr	H0YN52	H0YN52	HUMAN Annexin (Fragment) OS=Homo sapiens OX=9606 GN=ANXA2 PE=1 SV=1			1	1	0.1695	6797.72	4.76
$7-3	tr	H0YMM1	H0YMM1	HUMAN Annexin (Fragment) OS=Homo sapiens OX=9606 GN=ANXA2 PE=1 SV=1			1	1	0.0671	16458.4	5.67
$7-4	sp	P07355	ANXA2	HUMAN Annexin A2 OS=Homo sapiens OX=9606 GN=ANXA2 PE=1 SV=2			1	1	0.0295	38603.6	7.57
$7-5	tr	H0YM50	H0YM50	HUMAN Annexin (Fragment) OS=Homo sapiens OX=9606 GN=ANXA2 PE=1 SV=1			1	1	0.0403	28259.9	5.62
$7-6	tr	A0A024R5Z7	A0A024R5Z7	HUMAN Annexin OS=Homo sapiens OX=9606 GN=ANXA2 PE=3 SV=1			1	1	0.0295	38603.6	7.57
$7-7	tr	H0YLE2	H0YLE2	HUMAN Annexin A2 (Fragment) OS=Homo sapiens OX=9606 GN=ANXA2 PE=1 SV=1			1	1	0.2222	5278.9	4.45
$7-8	tr	H0YNP5	H0YNP5	HUMAN Annexin (Fragment) OS=Homo sapiens OX=9606 GN=ANXA2 PE=1 SV=1			1	1	0.0571	19727.2	5.06
$7-9	tr	H0YNA0	H0YNA0	HUMAN Annexin (Fragment) OS=Homo sapiens OX=9606 GN=ANXA2 PE=1 SV=1			1	1	0.1266	9058.09	4.55
$7-10	tr	B4DNH8	B4DNH8	HUMAN Annexin OS=Homo sapiens OX=9606 PE=2 SV=1			1	1	0.0515	21669.3	5.98
$7-11	tr	H0YKS4	H0YKS4	HUMAN Annexin (Fragment) OS=Homo sapiens OX=9606 GN=ANXA2 PE=1 SV=1			1	1	0.0568	19530	5.68
$7-12	tr	H0YL33	H0YL33	HUMAN Annexin (Fragment) OS=Homo sapiens OX=9606 GN=ANXA2 PE=1 SV=1			1	1	0.0704	16432.5	5.02
$7-13	tr	H0YN28	H0YN28	HUMAN Annexin (Fragment) OS=Homo sapiens OX=9606 GN=ANXA2 PE=1 SV=1			1	1	0.0719	16092	5.02
$7-14	tr	V9HW65	V9HW65	HUMAN Annexin OS=Homo sapiens OX=9606 GN=HEL-S-270 PE=2 SV=1			1	1	0.0295	38575.5	7.57
$7-15	tr	B3KRQ1	B3KRQ1	HUMAN Annexin OS=Homo sapiens OX=9606 PE=2 SV=1			1	1	0.0552	20932.5	5
$7-16	tr	H0YN42	H0YN42	HUMAN Annexin (Fragment) OS=Homo sapiens OX=9606 GN=ANXA2 PE=1 SV=1			1	1	0.0391	28824.3	5.56
$7-17	tr	H0YMU9	H0YMU9	HUMAN Annexin OS=Homo sapiens OX=9606 GN=ANXA2 PE=1 SV=1			1	1	0.0435	25568.7	5.68
$7-18	tr	H0YMD0	H0YMD0	HUMAN Annexin (Fragment) OS=Homo sapiens OX=9606 GN=ANXA2 PE=1 SV=1			1	1	0.0441	25341.4	5.68
	R20180901112_BLANK,6973						R.TNQELQEINR.V ! R.TNQELQEINR.I	1244.62	0.0004	2	1	24.33	0	0.306	0|0	sp|A6NMY6|AXA2L_HUMAN/sp|P07355|ANXA2_HUMAN/tr|H0YMM1|H0YMM1_HUMAN/tr|H0YN52|H0YN52_HUMAN/tr|H0YM50|H0YM50_HUMAN/tr|V9HW65|V9HW65_HUMAN/tr|H0YN28|H0YN28_HUMAN/tr|H0YL33|H0YL33_HUMAN/tr|B3KRQ1|B3KRQ1_HUMAN/tr|H0YMD0|H0YMD0_HUMAN/tr|H0YMU9|H0YMU9_HUMAN/tr|H0YN42|H0YN42_HUMAN/tr|H0YNP5|H0YNP5_HUMAN/tr|H0YLE2|H0YLE2_HUMAN/tr|A0A024R5Z7|A0A024R5Z7_HUMAN/tr|H0YNA0|H0YNA0_HUMAN/tr|H0YKS4|H0YKS4_HUMAN ! …		4.53	0		0	2	MASCOT		T
$8-1	sp	P0DP73	D130B	HUMAN Beta-defensin 130B OS=Homo sapiens OX=9606 GN=DEFB130B PE=2 SV=1			1	1	0.2025	8735.51	9.47
$8-2	sp	P0DP74	D130A	HUMAN Beta-defensin 130A OS=Homo sapiens OX=9606 GN=DEFB130A PE=2 SV=1			1	1	0.2025	8735.51	9.47
	R20180901112_BLANK,14137						K.LCSTLDDTIGICNEGK.K	1795.82	0.00636	2	1	23.88	0	0.655	0|0	sp|P0DP73|D130B_HUMAN/sp|P0DP74|D130A_HUMAN		4.03	0		0	2	MASCOT		T
$9-1	sp	P62805	H4	HUMAN Histone H4 OS=Homo sapiens OX=9606 GN=HIST1H4A PE=1 SV=2			1	1	0.0777	11367.2	11.36
$9-2	tr	Q0VAS5	Q0VAS5	HUMAN Histone H4 OS=Homo sapiens OX=9606 GN=HIST1H4H PE=2 SV=1			1	1	0.0777	11314.2	11.04
$9-3	tr	Q6B823	Q6B823	HUMAN Histone H4 (Fragment) OS=Homo sapiens OX=9606 PE=3 SV=1			1	1	0.186	4915.74	10.92
$9-4	tr	B2R4R0	B2R4R0	HUMAN Histone H4 OS=Homo sapiens OX=9606 GN=HIST1H4L PE=2 SV=1			1	1	0.0777	11367.2	11.36
	R20180901112_BLANK,13887						K.VFLENVIR.D	989.578	-0.00155	2	1	27.32	0	0.102	0|0	sp|P62805|H4_HUMAN/tr|Q0VAS5|Q0VAS5_HUMAN/tr|Q6B823|Q6B823_HUMAN/tr|B2R4R0|B2R4R0_HUMAN		5.97	0		0	2	MASCOT		T
$10-1	sp	Q2M2H8	MGAL	HUMAN Probable maltase-glucoamylase 2 OS=Homo sapiens OX=9606 GN=MGAM2 PE=2 SV=3			1	1	0.0048	277987	5.02
	R20180901112_BLANK,13855						R.IQNNPFGIQIQR.K	1427.78	-0.01009	3	1	20.29	0	0.781	0|0	sp|Q2M2H8|MGAL_HUMAN		9.75	0		0	2	MASCOT		T
$11-1	sp	Q6ZMW3	EMAL6	HUMAN Echinoderm microtubule-associated protein-like 6 OS=Homo sapiens OX=9606 GN=EML6 PE=2 SV=2			1	1	0.0041	217897	7.17
	R20180901112_BLANK,4311						-.M*ADRTAPR.C	933.457	-0.01032	2	1	29.26	0	0.101	0|0	sp|Q6ZMW3|EMAL6_HUMAN		9.35	1	15.994919 Oxidation (M)	0	2	MASCOT		T
$12-1	sp	Q71U36	TBA1A	HUMAN Tubulin alpha-1A chain OS=Homo sapiens OX=9606 GN=TUBA1A PE=1 SV=1			1	1	0.02	50135.1	4.94
$12-2	sp	P68363	TBA1B	HUMAN Tubulin alpha-1B chain OS=Homo sapiens OX=9606 GN=TUBA1B PE=1 SV=1			1	1	0.02	50151.1	4.94
$12-3	sp	Q9BQE3	TBA1C	HUMAN Tubulin alpha-1C chain OS=Homo sapiens OX=9606 GN=TUBA1C PE=1 SV=1			1	1	0.02	49894.8	4.96
$12-4	tr	F8VVB9	F8VVB9	HUMAN Tubulin alpha-1B chain (Fragment) OS=Homo sapiens OX=9606 GN=TUBA1B PE=1 SV=8			1	1	0.0366	27464.7	5.03
$12-5	tr	Q53GA7	Q53GA7	HUMAN Tubulin alpha chain (Fragment) OS=Homo sapiens OX=9606 PE=2 SV=1			1	1	0.02	49822.7	5
$12-6	tr	F5H5D3	F5H5D3	HUMAN Tubulin alpha chain OS=Homo sapiens OX=9606 GN=TUBA1C PE=1 SV=1			1	1	0.0173	57729.5	4.94
$12-7	tr	B4DQK4	B4DQK4	HUMAN Tubulin alpha chain OS=Homo sapiens OX=9606 PE=2 SV=1			1	1	0.0234	42729	5.12
$12-8	tr	Q8N532	Q8N532	HUMAN TUBA1C protein OS=Homo sapiens OX=9606 GN=TUBA1C PE=2 SV=1			1	1	0.0277	36648.2	8.2
$12-9	tr	B3KPS3	B3KPS3	HUMAN Tubulin alpha chain OS=Homo sapiens OX=9606 PE=2 SV=1			1	1	0.0216	46240.7	4.99
$12-10	tr	B7Z1K5	B7Z1K5	HUMAN Tubulin alpha chain OS=Homo sapiens OX=9606 PE=2 SV=1			1	1	0.0173	57759.6	4.94
$12-11	tr	B3KT06	B3KT06	HUMAN Tubulin alpha chain OS=Homo sapiens OX=9606 PE=2 SV=1			1	1	0.0216	46340.8	5
$12-12	tr	F8VRZ4	F8VRZ4	HUMAN Tubulin alpha-1A chain (Fragment) OS=Homo sapiens OX=9606 GN=TUBA1A PE=3 SV=1			1	1	0.0804	12219.5	5.44
$12-13	tr	A0A1W2PQM2	A0A1W2PQM2	HUMAN Tubulin alpha-1C chain OS=Homo sapiens OX=9606 GN=TUBA1C PE=1 SV=1			1	1	0.0277	36651.2	8.53
$12-14	tr	F8VS66	F8VS66	HUMAN Tubulin alpha-1C chain OS=Homo sapiens OX=9606 GN=TUBA1C PE=4 SV=1			1	1	0.0692	14401.1	5.25
$12-15	tr	A8JZY9	A8JZY9	HUMAN Tubulin alpha chain OS=Homo sapiens OX=9606 PE=2 SV=1			1	1	0.02	50135	4.94
$12-16	tr	F8VQQ4	F8VQQ4	HUMAN Tubulin alpha chain (Fragment) OS=Homo sapiens OX=9606 GN=TUBA1A PE=1 SV=1			1	1	0.0411	24221	5.13
	R20180901112_BLANK,15352						K.EIIDLVLDR.I	1085.62	0.00036	2	1	25.97	0	0.38	0|0	sp|P68363|TBA1B_HUMAN/sp|Q71U36|TBA1A_HUMAN/sp|Q9BQE3|TBA1C_HUMAN/tr|F5H5D3|F5H5D3_HUMAN/tr|Q53GA7|Q53GA7_HUMAN/tr|F8VVB9|F8VVB9_HUMAN/tr|B4DQK4|B4DQK4_HUMAN/tr|F8VRZ4|F8VRZ4_HUMAN/tr|B3KT06|B3KT06_HUMAN/tr|B7Z1K5|B7Z1K5_HUMAN/tr|A0A1W2PQM2|A0A1W2PQM2_HUMAN/tr|F8VQQ4|F8VQQ4_HUMAN/tr|A8JZY9|A8JZY9_HUMAN/tr|F8VS66|F8VS66_HUMAN/tr|B3KPS3|B3KPS3_HUMAN/tr|Q8N532|Q8N532_HUMAN		4.03	0		0	2	MASCOT		T
$13-1	sp	Q8N1F7	NUP93	HUMAN Nuclear pore complex protein Nup93 OS=Homo sapiens OX=9606 GN=NUP93 PE=1 SV=2			1	1	0.0098	93487.2	5.5
$13-2	tr	H3BVE2	H3BVE2	HUMAN Nuclear pore complex protein Nup93 (Fragment) OS=Homo sapiens OX=9606 GN=NUP93 PE=1 SV=1			1	1	0.0684	13135.9	7.91
$13-3	tr	A8K897	A8K897	HUMAN Nuclear pore complex protein Nup93 OS=Homo sapiens OX=9606 PE=2 SV=1			1	1	0.0098	93381.1	5.54
$13-4	tr	H3BVG0	H3BVG0	HUMAN Nuclear pore complex protein Nup93 OS=Homo sapiens OX=9606 GN=NUP93 PE=1 SV=1			1	1	0.0091	99553.6	5.48
	R20180901112_BLANK,7118						K.GLFEEAAK.L	864.446	-0.01079	2	1	21.04	0	0.766	0|0	sp|Q8N1F7|NUP93_HUMAN/tr|H3BVG0|H3BVG0_HUMAN/tr|A8K897|A8K897_HUMAN/tr|H3BVE2|H3BVE2_HUMAN		4.53	0		0	2	MASCOT		T
$14-1	sp	Q8N239	KLH34	HUMAN Kelch-like protein 34 OS=Homo sapiens OX=9606 GN=KLHL34 PE=2 SV=1			1	1	0.0109	70611.2	5.41
	R20180901112_BLANK,4984						K.APM*GTAR.F	719.35	0.00297	2	1	37.3	0	0.0184	0|0	sp|Q8N239|KLH34_HUMAN		9.8	0	15.994919 Oxidation (M)	0	2	MASCOT		T
$15-1	sp	Q99583	MNT	HUMAN Max-binding protein MNT OS=Homo sapiens OX=9606 GN=MNT PE=1 SV=1			1	1	0.0172	62298.8	8.79
$15-2	tr	V9GY02	V9GY02	HUMAN Max-binding protein MNT OS=Homo sapiens OX=9606 GN=MNT PE=1 SV=1			1	1	0.303	3844.23	4.36
	R20180901112_BLANK,15287						M.SIETLLEAAR.F	1102.61	0.01076	2	1	22.74	0	0.786	0|0	sp|Q99583|MNT_HUMAN/tr|V9GY02|V9GY02_HUMAN		4.53	0		0	2	MASCOT		T
$16-1	tr	A0A024R4K3	A0A024R4K3	HUMAN Malate dehydrogenase OS=Homo sapiens OX=9606 GN=MDH2 PE=2 SV=1			1	1	0.0207	35502.9	8.92
$16-2	tr	Q75MT9	Q75MT9	HUMAN Malate dehydrogenase (Fragment) OS=Homo sapiens OX=9606 GN=MDH2 PE=3 SV=1			1	1	0.0222	33228.3	8.54
$16-3	tr	Q6FHZ0	Q6FHZ0	HUMAN Malate dehydrogenase OS=Homo sapiens OX=9606 GN=MDH2 PE=2 SV=1			1	1	0.0207	35559	8.92
$16-4	tr	Q0QF37	Q0QF37	HUMAN Malate dehydrogenase (Fragment) OS=Homo sapiens OX=9606 GN=MDH2 PE=2 SV=1			1	1	0.023	31968.7	8.1
$16-5	sp	P40926	MDHM	HUMAN Malate dehydrogenase, mitochondrial OS=Homo sapiens OX=9606 GN=MDH2 PE=1 SV=3			1	1	0.0207	35502.9	8.92
	R20180901112_BLANK,4617						K.NSPLVSR.L	772.431	0.0002	2	1	28.19	0	0.14	0|0	sp|P40926|MDHM_HUMAN/tr|Q6FHZ0|Q6FHZ0_HUMAN/tr|Q0QF37|Q0QF37_HUMAN/tr|Q75MT9|Q75MT9_HUMAN/tr|A0A024R4K3|A0A024R4K3_HUMAN		9.75	0		0	2	MASCOT		T
$17-1	tr	A0A087WVH3	A0A087WVH3	HUMAN Patched domain-containing protein 3 OS=Homo sapiens OX=9606 GN=PTCHD3 PE=4 SV=1			1	1	0.0188	59642.9	6.14
$17-2	sp	Q3KNS1	PTHD3	HUMAN Patched domain-containing protein 3 OS=Homo sapiens OX=9606 GN=PTCHD3 PE=1 SV=3			1	1	0.013	86870.7	5.84
	R20180901112_BLANK,11654						K.TNLADDIRER.M	1202.61	0.01122	2	1	28.04	0	0.107	0|0	sp|Q3KNS1|PTHD3_HUMAN/tr|A0A087WVH3|A0A087WVH3_HUMAN		4.56	1		0	2	MASCOT		T
$18-1	tr	A0A0M3HEQ9	A0A0M3HEQ9	HUMAN Zinc finger protein 713 OS=Homo sapiens OX=9606 GN=ZNF713 PE=4 SV=1			1	1	0.0135	51562	6.43
$18-2	sp	Q8N859	ZN713	HUMAN Zinc finger protein 713 OS=Homo sapiens OX=9606 GN=ZNF713 PE=2 SV=1			1	1	0.014	50171.5	6.51
	R20180901112_BLANK,2826						K.CEQTVR.H	792.367	0.00054	2	1	21.36	0	0.33	0|0	sp|Q8N859|ZN713_HUMAN/tr|A0A0M3HEQ9|A0A0M3HEQ9_HUMAN		6	0		0	2	MASCOT		T
$19-1	tr	A0A1W2PS75	A0A1W2PS75	HUMAN Gap junction protein OS=Homo sapiens OX=9606 GN=GJA10 PE=3 SV=1			1	1	0.0122	56085.6	8.5
$19-2	sp	Q969M2	CXA10	HUMAN Gap junction alpha-10 protein OS=Homo sapiens OX=9606 GN=GJA10 PE=2 SV=1			1	1	0.011	61871.1	7.89
	R20180901112_BLANK,5933						K.ASFLSR.L	680.373	0.00986	2	1	33.84	0	0.0233	0|0	sp|Q969M2|CXA10_HUMAN/tr|A0A1W2PS75|A0A1W2PS75_HUMAN		9.8	0		0	2	MASCOT		T
$20-1	tr	A0A2P9AF60	A0A2P9AF60	HUMAN Uncharacterized protein OS=Homo sapiens OX=9606 GN=BQ8482	111701 PE=4 SV=1		1	1	0.0833	9583.91	12.16
	R20180901112_BLANK,2564						R.SAVVSAR.E	689.394	5e-05	2	1	20.34	0	1.58	0|0	tr|A0A2P9AF60|A0A2P9AF60_HUMAN		9.47	0		0	2	MASCOT		T
$21-1	tr	A0A2P9AG44	A0A2P9AG44	HUMAN Uncharacterized protein OS=Homo sapiens OX=9606 GN=BQ8482	120122 PE=4 SV=1		1	1	0.0274	43417.2	5.51
	R20180901112_BLANK,14296						R.ALVDTTAMLLR.R	1203.68	0.00956	3	1	24.57	0	0.309	0|0	tr|A0A2P9AG44|A0A2P9AG44_HUMAN		5.88	0		0	2	MASCOT		T
$22-1	tr	A0A2P9AGP9	A0A2P9AGP9	HUMAN Amidase OS=Homo sapiens OX=9606 GN=BQ8482	130214 PE=4 SV=1		1	1	0.0186	51728.7	5.58
	R20180901112_BLANK,6461						-.MNSEAGEIK.V	978.456	0.00409	2	1	21.11	0	0.349	0|0	tr|A0A2P9AGP9|A0A2P9AGP9_HUMAN		4.53	0		0	2	MASCOT		T
$23-1	tr	A0A2P9AGW9	A0A2P9AGW9	HUMAN Chaperone Hsp60, peptide-dependent ATPase, heat shock protein OS=Homo sapiens OX=9606 GN=groEL PE=4 SV=1			1	1	0.011	57997.7	5.15
$23-2	tr	A0A2P9ASV5	A0A2P9ASV5	HUMAN Chaperone Hsp60, peptide-dependent ATPase, heat shock protein OS=Homo sapiens OX=9606 GN=groEL PE=4 SV=1			1	1	0.0109	57596.7	5.41
$23-3	tr	A0A2P9ALX2	A0A2P9ALX2	HUMAN Chaperone Hsp60, peptide-dependent ATPase, heat shock protein OS=Homo sapiens OX=9606 GN=groEL PE=4 SV=1			1	1	0.0111	56841.8	5.27
	R20180901112_BLANK,4819						K.VTLGPK.G	614.387	6e-05	2	1	30.36	0	0.0436	0|0	tr|A0A2P9AGW9|A0A2P9AGW9_HUMAN/tr|A0A2P9ASV5|A0A2P9ASV5_HUMAN/tr|A0A2P9ALX2|A0A2P9ALX2_HUMAN		8.72	0		0	2	MASCOT		T
$24-1	tr	A0A2P9ANF3	A0A2P9ANF3	HUMAN Chaperone Hsp10, affects cell division OS=Homo sapiens OX=9606 GN=groES PE=4 SV=1			1	1	0.0962	11274	7.93
	R20180901112_BLANK,9923						K.GGIIIPDTAK.E	984.572	-0.00071	2	1	33.34	0	0.0203	0|0	tr|A0A2P9ANF3|A0A2P9ANF3_HUMAN		5.84	0		0	2	MASCOT		T
$25-1	tr	A0A2P9AR83	A0A2P9AR83	HUMAN Uncharacterized protein OS=Homo sapiens OX=9606 GN=BQ8482	360079 PE=4 SV=1		1	1	0.1132	5458.43	8
	R20180901112_BLANK,6173						R.YVLTGR.R	708.404	-0.00043	2	1	27.03	0	0.135	0|0	tr|A0A2P9AR83|A0A2P9AR83_HUMAN		8.75	0		0	2	MASCOT		T
$26-1	tr	A0A2P9AT13	A0A2P9AT13	HUMAN Uncharacterized protein OS=Homo sapiens OX=9606 GN=BQ8482	400036 PE=4 SV=1		1	1	0.0633	8890.17	8.71
$26-2	sp	P61604	CH10	HUMAN 10 kDa heat shock protein, mitochondrial OS=Homo sapiens OX=9606 GN=HSPE1 PE=1 SV=2			1	1	0.049	10931.5	8.89
$26-3	tr	S4R3N1	S4R3N1	HUMAN HSPE1-MOB4 readthrough OS=Homo sapiens OX=9606 GN=HSPE1-MOB4 PE=3 SV=1			1	1	0.0192	29736.5	5.79
$26-4	tr	A0A2P9AX32	A0A2P9AX32	HUMAN NAD(P)H dehydrogenase (Quinone) OS=Homo sapiens OX=9606 GN=BQ8482	90051 PE=4 SV=1		1	1	0.0259	21336.5	9.39
$26-5	tr	Q9BXF1	Q9BXF1	HUMAN NM-4 OS=Homo sapiens OX=9606 PE=2 SV=1			1	1	0.0228	22642.9	8.51
$26-6	tr	A0A2P9ADZ4	A0A2P9ADZ4	HUMAN Ferredoxin--NAD(P)(+) reductase fdr OS=Homo sapiens OX=9606 GN=fdr PE=4 SV=1			1	1	0.012	44921.9	7.6
$26-7	tr	B8ZZL8	B8ZZL8	HUMAN 10 kDa heat shock protein, mitochondrial OS=Homo sapiens OX=9606 GN=HSPE1 PE=1 SV=1			1	1	0.0495	10689.4	9.62
$26-8	tr	Q9UNM1	Q9UNM1	HUMAN Chaperonin 10-related protein (Fragment) OS=Homo sapiens OX=9606 GN=EPFP1 PE=3 SV=1			1	1	0.0515	10294.8	8.98
	R20180901112_BLANK,4103						K.VIVER.L ! R.VLVER.S ! R.VLVER.T ! R.VLVER.R ! R.VLVER.L	615.382	-4e-05	2	1	27.13	0	0.235	0|0	tr|A0A2P9AX32|A0A2P9AX32_HUMAN ! sp|P61604|CH10_HUMAN/tr|S4R3N1|S4R3N1_HUMAN/tr|B8ZZL8|B8ZZL8_HUMAN/tr|Q9UNM1|Q9UNM1_HUMAN ! tr|Q9BXF1|Q9BXF1_HUMAN ! tr|A0A2P9ADZ4|A0A2P9ADZ4_HUMAN ! tr|A0A2P9AT13|A0A2P9AT13_HUMAN		5.97	0		0	2	MASCOT		T
$27-1	tr	A0A2P9ATW1	A0A2P9ATW1	HUMAN Uncharacterized protein OS=Homo sapiens OX=9606 GN=BQ8482	480096 PE=4 SV=1		1	1	0.0843	9356.58	9.3
$27-2	tr	A0A2P9AQ28	A0A2P9AQ28	HUMAN Uncharacterized protein OS=Homo sapiens OX=9606 GN=BQ8482	340144 PE=4 SV=1		1	1	0.0843	9239.44	8.09
	R20180901112_BLANK,3007						K.VTAADAK.G	675.367	-0.00057	2	1	21.3	0	0.84	0|0	tr|A0A2P9ATW1|A0A2P9ATW1_HUMAN/tr|A0A2P9AQ28|A0A2P9AQ28_HUMAN		5.81	0		0	2	MASCOT		T
$28-1	tr	A4D1P0	A4D1P0	HUMAN Uncharacterized protein OS=Homo sapiens OX=9606 GN=LOC402299 PE=4 SV=1			1	1	0.0221	41906.8	6.51
$28-2	sp	O60218	AK1BA	HUMAN Aldo-keto reductase family 1 member B10 OS=Homo sapiens OX=9606 GN=AKR1B10 PE=1 SV=2			1	1	0.0253	36019.1	7.66
$28-3	sp	C9JRZ8	AK1BF	HUMAN Aldo-keto reductase family 1 member B15 OS=Homo sapiens OX=9606 GN=AKR1B15 PE=1 SV=2			1	1	0.0253	36536.6	6.23
	R20180901112_BLANK,12386						R.EDLFIVSK.L ! R.EDLFIVSK.V	950.519	-0.00157	2	1	21.73	0	0.555	0|0	sp|O60218|AK1BA_HUMAN ! sp|C9JRZ8|AK1BF_HUMAN/tr|A4D1P0|A4D1P0_HUMAN		4.37	0		0	2	MASCOT		T
$29-1	tr	A8K6N4	A8K6N4	HUMAN cDNA FLJ77152, highly similar to Homo sapiens RB1-inducible coiled-coil 1 (RB1CC1), mRNA (Fragment) OS=Homo sapiens OX=9606 PE=2 SV=1			1	1	0.0057	100067	5.51
$29-2	sp	Q8TDY2	RBCC1	HUMAN RB1-inducible coiled-coil protein 1 OS=Homo sapiens OX=9606 GN=RB1CC1 PE=1 SV=3			1	1	0.0031	183089	5.3
$29-3	tr	B3KXN8	B3KXN8	HUMAN Phosphoinositide phospholipase C (Fragment) OS=Homo sapiens OX=9606 PE=2 SV=1			1	1	0.0052	109115	5.66
$29-4	sp	Q96KN7	RPGR1	HUMAN X-linked retinitis pigmentosa GTPase regulator-interacting protein 1 OS=Homo sapiens OX=9606 GN=RPGRIP1 PE=1 SV=2			1	1	0.0039	146680	5.47
$29-5	tr	B4DX25	B4DX25	HUMAN cDNA FLJ50048, highly similar to X-linked retinitis pigmentosa GTPaseregulator-interacting protein 1 OS=Homo sapiens OX=9606 PE=2 SV=1			1	1	0.0082	70060.5	4.92
$29-6	tr	Q5D221	Q5D221	HUMAN RPGRIP1d (Fragment) OS=Homo sapiens OX=9606 GN=RPGRIP1 PE=2 SV=1			1	1	0.035	16445.3	5.02
$29-7	tr	H0YJ99	H0YJ99	HUMAN X-linked retinitis pigmentosa GTPase regulator-interacting protein 1 (Fragment) OS=Homo sapiens OX=9606 GN=RPGRIP1 PE=4 SV=1			1	1	0.0847	7011.04	10.27
$29-8	tr	A0A0D9SG17	A0A0D9SG17	HUMAN Phosphoinositide phospholipase C (Fragment) OS=Homo sapiens OX=9606 GN=PLCB1 PE=1 SV=1			1	1	0.0052	109187	5.62
$29-9	tr	H0YCJ2	H0YCJ2	HUMAN Phosphoinositide phospholipase C (Fragment) OS=Homo sapiens OX=9606 GN=PLCB1 PE=1 SV=1			1	1	0.0055	104015	5.99
$29-10	tr	A0A087WT80	A0A087WT80	HUMAN Phosphoinositide phospholipase C OS=Homo sapiens OX=9606 GN=PLCB1 PE=1 SV=1			1	1	0.0044	129639	5.76
$29-11	tr	A0A1B0GWB6	A0A1B0GWB6	HUMAN Phosphoinositide phospholipase C OS=Homo sapiens OX=9606 GN=PLCB1 PE=1 SV=1			1	1	0.0047	122343	5.89
$29-12	tr	A0A087WW73	A0A087WW73	HUMAN Phosphoinositide phospholipase C OS=Homo sapiens OX=9606 GN=PLCB1 PE=1 SV=1			1	1	0.0046	124776	5.89
$29-13	tr	A0A1B0GW62	A0A1B0GW62	HUMAN 1-phosphatidylinositol 4,5-bisphosphate phosphodiesterase beta-1 (Fragment) OS=Homo sapiens OX=9606 GN=PLCB1 PE=1 SV=1			1	1	0.0251	23746.9	9.25
$29-14	tr	A0A0D9SGI7	A0A0D9SGI7	HUMAN 1-phosphatidylinositol 4,5-bisphosphate phosphodiesterase beta-1 (Fragment) OS=Homo sapiens OX=9606 GN=PLCB1 PE=1 SV=1			1	1	0.0216	27660.5	9.51
$29-15	tr	G3V236	G3V236	HUMAN X-linked retinitis pigmentosa GTPase regulator-interacting protein 1 OS=Homo sapiens OX=9606 GN=RPGRIP1 PE=1 SV=1			1	1	0.0053	108089	5.55
$29-16	sp	P56192	SYMC	HUMAN Methionine--tRNA ligase, cytoplasmic OS=Homo sapiens OX=9606 GN=MARS PE=1 SV=2			1	1	0.0056	101115	5.82
$29-17	tr	H3BMP2	H3BMP2	HUMAN Bifunctional apoptosis regulator OS=Homo sapiens OX=9606 GN=BFAR PE=1 SV=1			1	1	0.0154	38630.6	6.41
$29-18	tr	H3BSU2	H3BSU2	HUMAN Bifunctional apoptosis regulator (Fragment) OS=Homo sapiens OX=9606 GN=BFAR PE=4 SV=1			1	1	0.0243	24259.2	7.01
$29-19	tr	A8K492	A8K492	HUMAN cDNA FLJ76789, highly similar to Homo sapiens methionine-tRNA synthetase (MARS), mRNA OS=Homo sapiens OX=9606 PE=2 SV=1			1	1	0.0056	101143	5.82
$29-20	tr	H0YIP0	H0YIP0	HUMAN Methionine--tRNA ligase, cytoplasmic (Fragment) OS=Homo sapiens OX=9606 GN=MARS PE=1 SV=1			1	1	0.0228	24250.9	9.49
$29-21	tr	H0YIY1	H0YIY1	HUMAN X-linked retinitis pigmentosa GTPase regulator-interacting protein 1 (Fragment) OS=Homo sapiens OX=9606 GN=RPGRIP1 PE=4 SV=1			1	1	0.035	16427.3	5.03
$29-22	tr	G3V3I7	G3V3I7	HUMAN X-linked retinitis pigmentosa GTPase regulator-interacting protein 1 (Fragment) OS=Homo sapiens OX=9606 GN=RPGRIP1 PE=1 SV=1			1	1	0.0066	86986.8	5.1
$29-23	tr	G3V3F7	G3V3F7	HUMAN X-linked retinitis pigmentosa GTPase regulator-interacting protein 1 OS=Homo sapiens OX=9606 GN=RPGRIP1 PE=1 SV=1			1	1	0.004	142793	5.43
$29-24	sp	Q9NZS9	BFAR	HUMAN Bifunctional apoptosis regulator OS=Homo sapiens OX=9606 GN=BFAR PE=1 SV=1			1	1	0.0111	52737.4	6.11
$29-25	tr	H3BTG6	H3BTG6	HUMAN Bifunctional apoptosis regulator (Fragment) OS=Homo sapiens OX=9606 GN=BFAR PE=4 SV=1			1	1	0.0515	11679.4	6.93
$29-26	tr	H3BMY8	H3BMY8	HUMAN Bifunctional apoptosis regulator (Fragment) OS=Homo sapiens OX=9606 GN=BFAR PE=4 SV=1			1	1	0.049	12532.4	4.85
$29-27	tr	B2R9R6	B2R9R6	HUMAN cDNA, FLJ94525, highly similar to Homo sapiens bifunctional apoptosis regulator (BFAR), mRNA OS=Homo sapiens OX=9606 PE=2 SV=1			1	1	0.0111	52759.3	6.11
$29-28	tr	B4DRC6	B4DRC6	HUMAN Phosphoinositide phospholipase C (Fragment) OS=Homo sapiens OX=9606 PE=2 SV=1			1	1	0.0052	109028	5.66
$29-29	tr	B4E3L5	B4E3L5	HUMAN cDNA FLJ54656, highly similar to Aryl hydrocarbon receptor nuclear translocator OS=Homo sapiens OX=9606 PE=2 SV=1			1	1	0.0068	82315.2	6.09
$29-30	tr	A0A087WVE9	A0A087WVE9	HUMAN Aryl hydrocarbon receptor nuclear translocator 2 OS=Homo sapiens OX=9606 GN=ARNT2 PE=1 SV=1			1	1	0.007	79009.9	7.3
$29-31	tr	X5DP40	X5DP40	HUMAN Aryl-hydrocarbon receptor nuclear translocator 2 isoform C OS=Homo sapiens OX=9606 GN=ARNT2 PE=2 SV=1			1	1	0.0072	76137.6	7.28
$29-32	tr	Q7Z3A3	Q7Z3A3	HUMAN Uncharacterized protein DKFZp686M216 OS=Homo sapiens OX=9606 GN=DKFZp686M216 PE=2 SV=1			1	1	0.0088	62380.2	6.9
$29-33	tr	X5DP31	X5DP31	HUMAN Aryl-hydrocarbon receptor nuclear translocator 2 isoform E OS=Homo sapiens OX=9606 GN=ARNT2 PE=2 SV=1			1	1	0.0076	72452.6	8.81
$29-34	tr	O43392	O43392	HUMAN Aryl hydrocarbon receptor nuclear translocator OS=Homo sapiens OX=9606 GN=ARNT PE=2 SV=1			1	1	0.0152	36012.1	6.34
$29-35	tr	X5DQN9	X5DQN9	HUMAN Aryl-hydrocarbon receptor nuclear translocator 2 isoform D (Fragment) OS=Homo sapiens OX=9606 GN=ARNT2 PE=2 SV=1			1	1	0.007	78690.4	6.25
$29-36	tr	A0A080YV01	A0A080YV01	HUMAN Lysozyme G OS=Homo sapiens OX=9606 GN=LYZG PE=3 SV=1			1	1	0.0352	16224.7	4.83
$29-37	sp	P00709	LALBA	HUMAN Alpha-lactalbumin OS=Homo sapiens OX=9606 GN=LALBA PE=1 SV=1			1	1	0.0352	16224.7	4.83
$29-38	sp	Q92526	TCPW	HUMAN T-complex protein 1 subunit zeta-2 OS=Homo sapiens OX=9606 GN=CCT6B PE=1 SV=5			1	1	0.0094	57820.8	6.85
$29-39	tr	F8VWU1	F8VWU1	HUMAN Alpha-lactalbumin OS=Homo sapiens OX=9606 GN=LALBA PE=1 SV=1			1	1	0.0407	13986.1	4.57
$29-40	tr	A6NGV6	A6NGV6	HUMAN Aryl hydrocarbon receptor nuclear translocator OS=Homo sapiens OX=9606 GN=ARNT PE=1 SV=4			1	1	0.012	45924.1	5.79
$29-41	sp	P27540	ARNT	HUMAN Aryl hydrocarbon receptor nuclear translocator OS=Homo sapiens OX=9606 GN=ARNT PE=1 SV=1			1	1	0.0063	86635.6	6.11
$29-42	sp	Q9HBZ2	ARNT2	HUMAN Aryl hydrocarbon receptor nuclear translocator 2 OS=Homo sapiens OX=9606 GN=ARNT2 PE=1 SV=2			1	1	0.007	78690.4	6.25
$29-43	tr	I6L9E7	I6L9E7	HUMAN ARNT protein OS=Homo sapiens OX=9606 GN=ARNT PE=2 SV=1			1	1	0.012	45921.1	5.79
$29-44	tr	B7Z1P9	B7Z1P9	HUMAN cDNA FLJ53722 OS=Homo sapiens OX=9606 PE=2 SV=1			1	1	0.0164	33829.9	5.69
$29-45	tr	F8W922	F8W922	HUMAN Multivesicular body subunit 12B (Fragment) OS=Homo sapiens OX=9606 GN=MVB12B PE=1 SV=1			1	1	0.0244	22582.3	5.46
$29-46	sp	Q9H7P6	MB12B	HUMAN Multivesicular body subunit 12B OS=Homo sapiens OX=9606 GN=MVB12B PE=1 SV=2			1	1	0.0157	35619.2	8.42
$29-47	tr	A0A024R8B8	A0A024R8B8	HUMAN Chromosome 9 open reading frame 28, isoform CRA	a OS=Homo sapiens OX=9606 GN=C9orf28 PE=4 SV=1		1	1	0.0157	35619.2	8.42
$29-48	tr	A0A0D9SF51	A0A0D9SF51	HUMAN Phosphoinositide phospholipase C (Fragment) OS=Homo sapiens OX=9606 GN=PLCB1 PE=1 SV=1			1	1	0.0052	109058	5.66
$29-49	sp	Q9NQ66	PLCB1	HUMAN 1-phosphatidylinositol 4,5-bisphosphate phosphodiesterase beta-1 OS=Homo sapiens OX=9606 GN=PLCB1 PE=1 SV=1			1	1	0.0041	138565	5.9
$29-50	tr	B7Z4X0	B7Z4X0	HUMAN cDNA FLJ55114 OS=Homo sapiens OX=9606 PE=2 SV=1			1	1	0.0234	24052.4	9.69
$29-51	tr	Q53F30	Q53F30	HUMAN Aryl hydrocarbon receptor nuclear translocator isoform 2 variant (Fragment) OS=Homo sapiens OX=9606 PE=2 SV=1			1	1	0.0159	34821.9	7.58
$29-52	tr	A8K6P0	A8K6P0	HUMAN cDNA FLJ75039, highly similar to Homo sapiens aryl hydrocarbon receptor nuclear translocator (ARNT), transcript variant 3, mRNA OS=Homo sapiens OX=9606 PE=2 SV=1			1	1	0.0065	84719.6	6.19
$29-53	tr	X5D9H9	X5D9H9	HUMAN Aryl-hydrocarbon receptor nuclear translocator 2 isoform B OS=Homo sapiens OX=9606 GN=ARNT2 PE=2 SV=1			1	1	0.0128	43323.1	8.28
$29-54	tr	X5D7T2	X5D7T2	HUMAN Aryl-hydrocarbon receptor nuclear translocator 2 isoform C OS=Homo sapiens OX=9606 GN=ARNT2 PE=2 SV=1			1	1	0.0072	76266.8	7.28
$29-55	tr	B4DF48	B4DF48	HUMAN cDNA FLJ61221, highly similar to Protein FAM21C OS=Homo sapiens OX=9606 PE=2 SV=1			1	1	0.0049	111792	5.58
$29-56	tr	Q9NVB8	Q9NVB8	HUMAN cDNA FLJ10824 fis, clone NT2RP4001086 (Fragment) OS=Homo sapiens OX=9606 PE=2 SV=1			1	1	0.0054	101181	5.79
$29-57	tr	B0AZM1	B0AZM1	HUMAN cDNA, FLJ79461, highly similar to Aryl hydrocarbon receptor nuclear translocator OS=Homo sapiens OX=9606 PE=2 SV=1			1	1	0.0065	84992.9	6.28
	R20180901112_BLANK,8811						K.IIDLK.D ! K.ILDIK.G ! R.ILDLK.T ! K.ILDLK.E ! K.LIDIK.D ! K.LIDLK.D ! K.LLDIK.Q ! R.LLDLK.N ! K.LLDLK.E ! K.LLDLK.K	601.392	-0.00012	2	1	37.47	0	0.0154	0|0	sp|Q92526|TCPW_HUMAN ! sp|P00709|LALBA_HUMAN/tr|A0A080YV01|A0A080YV01_HUMAN/tr|F8VWU1|F8VWU1_HUMAN ! sp|Q9HBZ2|ARNT2_HUMAN/sp|P27540|ARNT_HUMAN/tr|A6NGV6|A6NGV6_HUMAN/tr|X5DP40|X5DP40_HUMAN/tr|A0A087WVE9|A0A087WVE9_HUMAN/tr|B4E3L5|B4E3L5_HUMAN/tr|Q7Z3A3|Q7Z3A3_HUMAN/tr|X5DQN9|X5DQN9_HUMAN/tr|O43392|O43392_HUMAN/tr|X5DP31|X5DP31_HUMAN/tr|I6L9E7|I6L9E7_HUMAN/tr|X5D9H9|X5D9H9_HUMAN/tr|A8K6P0|A8K6P0_…		5.84	0		0	2	MASCOT		T
$30-1	tr	B2RDE0	B2RDE0	HUMAN cDNA, FLJ96567, highly similar to Homo sapiens propionyl Coenzyme A carboxylase, alpha polypeptide(PCCA), mRNA OS=Homo sapiens OX=9606 PE=2 SV=1			1	1	0.0156	77413	6.63
$30-2	tr	H0Y5U0	H0Y5U0	HUMAN Propionyl-CoA carboxylase alpha chain, mitochondrial (Fragment) OS=Homo sapiens OX=9606 GN=PCCA PE=1 SV=1			1	1	0.0791	15611.7	7.01
$30-3	sp	P05165	PCCA	HUMAN Propionyl-CoA carboxylase alpha chain, mitochondrial OS=Homo sapiens OX=9606 GN=PCCA PE=1 SV=4			1	1	0.0151	80058	7.24
$30-4	tr	A0A1B0GU58	A0A1B0GU58	HUMAN Propionyl-CoA carboxylase alpha chain, mitochondrial (Fragment) OS=Homo sapiens OX=9606 GN=PCCA PE=1 SV=1			1	1	0.0179	67232.3	6.38
	R20180901112_BLANK,13285						R.MADALDNYVIR.G	1280.63	0.00158	2	1	69.68	0	8.07e-06	0|0	sp|P05165|PCCA_HUMAN/tr|H0Y5U0|H0Y5U0_HUMAN/tr|B2RDE0|B2RDE0_HUMAN/tr|A0A1B0GU58|A0A1B0GU58_HUMAN		4.21	0		0	2	MASCOT		T
$31-1	tr	B3KY47	B3KY47	HUMAN cDNA FLJ46841 fis, clone UTERU3000670, highly similar to Homo sapiens shroom (SHRM), mRNA OS=Homo sapiens OX=9606 PE=2 SV=1			1	1	0.0051	192592	7.3
$31-2	tr	B4E244	B4E244	HUMAN cDNA FLJ55531, highly similar to Homo sapiens shroom (SHRM), mRNA OS=Homo sapiens OX=9606 PE=2 SV=1			1	1	0.008	122258	9.42
$31-3	tr	Q6ZVL3	Q6ZVL3	HUMAN cDNA FLJ42424 fis, clone BLADE2004089, moderately similar to Mus musculus PDZ domain actin binding protein Shroom mRNA (Fragment) OS=Homo sapiens OX=9606 PE=2 SV=1			1	1	0.0111	87857	9.56
$31-4	sp	Q8TF72	SHRM3	HUMAN Protein Shroom3 OS=Homo sapiens OX=9606 GN=SHROOM3 PE=1 SV=2			1	1	0.0045	216855	7.87
	R20180901112_BLANK,3809						R.SSPATADKR.Q	932.48	0.00024	2	1	24.79	0	0.319	0|0	sp|Q8TF72|SHRM3_HUMAN/tr|Q6ZVL3|Q6ZVL3_HUMAN/tr|B4E244|B4E244_HUMAN/tr|B3KY47|B3KY47_HUMAN		8.46	1		0	2	MASCOT		T
$32-1	tr	B4DSA0	B4DSA0	HUMAN cDNA FLJ61367, highly similar to Protocadherin-11 X-linked OS=Homo sapiens OX=9606 PE=2 SV=1			1	1	0.0131	101031	4.92
$32-2	sp	Q9BZA7	PC11X	HUMAN Protocadherin-11 X-linked OS=Homo sapiens OX=9606 GN=PCDH11X PE=2 SV=1			1	1	0.0089	147557	5.04
$32-3	sp	Q9BZA8	PC11Y	HUMAN Protocadherin-11 Y-linked OS=Homo sapiens OX=9606 GN=PCDH11Y PE=1 SV=1			1	1	0.009	146773	5.03
$32-4	tr	B7ZAE8	B7ZAE8	HUMAN cDNA, FLJ79162, highly similar to Protocadherin-11 X-linked (Fragment) OS=Homo sapiens OX=9606 PE=2 SV=1			1	1	0.0134	99034.4	4.71
$32-5	tr	A8K0W1	A8K0W1	HUMAN cDNA FLJ76645, highly similar to Homo sapiens protocadherin 11 Y-linked (PCDH11Y), transcript variant a, mRNA (Fragment) OS=Homo sapiens OX=9606 PE=2 SV=1			1	1	0.0135	98169.3	4.76
$32-6	tr	B4DSM3	B4DSM3	HUMAN cDNA FLJ56943, highly similar to Protocadherin-11 X-linked (Fragment) OS=Homo sapiens OX=9606 PE=2 SV=1			1	1	0.0134	98962.3	4.72
	R20180901112_BLANK,13846						R.IDREKLCAGIPR.D	1427.78	-0.00301	2	1	22.14	0	0.493	0|0	sp|Q9BZA7|PC11X_HUMAN/sp|Q9BZA8|PC11Y_HUMAN/tr|B4DSA0|B4DSA0_HUMAN/tr|B7ZAE8|B7ZAE8_HUMAN/tr|B4DSM3|B4DSM3_HUMAN/tr|A8K0W1|A8K0W1_HUMAN		8.22	2		0	2	MASCOT		T
$33-1	tr	B4E0Q1	B4E0Q1	HUMAN cDNA FLJ50335, highly similar to Trpc4-associated protein OS=Homo sapiens OX=9606 PE=2 SV=1			1	1	0.0066	86411.1	8.42
$33-2	tr	B2RDK8	B2RDK8	HUMAN cDNA, FLJ96658, highly similar to Homo sapiens transient receptor potential cation channel, subfamilyC, member 4 associated protein (TRPC4AP), mRNA OS=Homo sapiens OX=9606 PE=2 SV=1			1	1	0.0063	90764	7.81
$33-3	tr	B4DQU2	B4DQU2	HUMAN cDNA FLJ51744, highly similar to Trpc4-associated protein OS=Homo sapiens OX=9606 PE=2 SV=1			1	1	0.0064	89138	6.7
$33-4	sp	Q8TEL6	TP4AP	HUMAN Short transient receptor potential channel 4-associated protein OS=Homo sapiens OX=9606 GN=TRPC4AP PE=1 SV=2			1	1	0.0063	90851	7.54
	R20180901112_BLANK,5500						K.KEMIR.L	676.381	-0.0069	2	1	28.2	0	0.136	0|0	sp|Q8TEL6|TP4AP_HUMAN/tr|B2RDK8|B2RDK8_HUMAN/tr|B4DQU2|B4DQU2_HUMAN/tr|B4E0Q1|B4E0Q1_HUMAN		8.75	1		0	2	MASCOT		T
$34-1	tr	E7ETT1	E7ETT1	HUMAN Propionyl-CoA carboxylase beta chain, mitochondrial OS=Homo sapiens OX=9606 GN=PCCB PE=1 SV=1			1	1	0.0115	56266.8	7.12
$34-2	tr	E9PEC3	E9PEC3	HUMAN Propionyl-CoA carboxylase beta chain, mitochondrial OS=Homo sapiens OX=9606 GN=PCCB PE=1 SV=1			1	1	0.0142	45420.6	5.94
$34-3	tr	C9JQS9	C9JQS9	HUMAN Propionyl-CoA carboxylase beta chain, mitochondrial OS=Homo sapiens OX=9606 GN=PCCB PE=1 SV=1			1	1	0.0107	60735.8	8.2
$34-4	tr	E9PDR0	E9PDR0	HUMAN Propionyl-CoA carboxylase beta chain, mitochondrial OS=Homo sapiens OX=9606 GN=PCCB PE=1 SV=1			1	1	0.0109	59403.2	7.17
$34-5	tr	E7ETT4	E7ETT4	HUMAN Propionyl-CoA carboxylase beta chain, mitochondrial OS=Homo sapiens OX=9606 GN=PCCB PE=1 SV=1			1	1	0.0124	52422.5	8.44
$34-6	tr	A0A1B2JLU8	A0A1B2JLU8	HUMAN PCCB OS=Homo sapiens OX=9606 GN=PCCB PE=4 SV=1			1	1	0.0107	60536.7	6.84
$34-7	tr	Q8WVH4	Q8WVH4	HUMAN Uncharacterized protein (Fragment) OS=Homo sapiens OX=9606 PE=2 SV=1			1	1	0.0323	20156	8.81
$34-8	tr	E7EUY3	E7EUY3	HUMAN Propionyl-CoA carboxylase beta chain, mitochondrial OS=Homo sapiens OX=9606 GN=PCCB PE=1 SV=1			1	1	0.0116	55708.2	6.83
$34-9	tr	B7Z8A8	B7Z8A8	HUMAN cDNA FLJ53115, highly similar to Propionyl-CoA carboxylase beta chain, mitochondrial (EC 6.4.1.3) OS=Homo sapiens OX=9606 PE=2 SV=1			1	1	0.0134	48737.2	7.13
$34-10	tr	E7EX59	E7EX59	HUMAN Propionyl-CoA carboxylase beta chain, mitochondrial OS=Homo sapiens OX=9606 GN=PCCB PE=1 SV=1			1	1	0.0105	61653	8.21
$34-11	tr	Q59GV0	Q59GV0	HUMAN Propionyl Coenzyme A carboxylase, beta polypeptide variant (Fragment) OS=Homo sapiens OX=9606 PE=2 SV=1			1	1	0.0108	59987.9	8
$34-12	sp	P05166	PCCB	HUMAN Propionyl-CoA carboxylase beta chain, mitochondrial OS=Homo sapiens OX=9606 GN=PCCB PE=1 SV=3			1	1	0.0111	58215	7.56
	R20180901112_BLANK,5044						K.VTVITR.K	688.435	-0.00021	2	1	23.75	0	0.273	0|0	sp|P05166|PCCB_HUMAN/tr|E7EX59|E7EX59_HUMAN/tr|Q59GV0|Q59GV0_HUMAN/tr|Q8WVH4|Q8WVH4_HUMAN/tr|A0A1B2JLU8|A0A1B2JLU8_HUMAN/tr|E9PEC3|E9PEC3_HUMAN/tr|E7ETT1|E7ETT1_HUMAN/tr|E9PDR0|E9PDR0_HUMAN/tr|C9JQS9|C9JQS9_HUMAN/tr|E7ETT4|E7ETT4_HUMAN/tr|E7EUY3|E7EUY3_HUMAN/tr|B7Z8A8|B7Z8A8_HUMAN		9.72	0		0	2	MASCOT		T
$35-1	tr	H0Y3Q8	H0Y3Q8	HUMAN Exportin-5 (Fragment) OS=Homo sapiens OX=9606 GN=XPO5 PE=1 SV=1			1	1	0.2917	2418.62	4.68
	R20180901112_BLANK,5015						-.XVGTDQK.S	704.357	-0.00017	2	1	21.05	0	0.864	0|0	tr|H0Y3Q8|H0Y3Q8_HUMAN		5.84	0		0	2	MASCOT		T
$36-1	tr	H7C422	H7C422	HUMAN 60S ribosomal protein L3 (Fragment) OS=Homo sapiens OX=9606 GN=RPL3 PE=1 SV=1			1	1	0.0885	34967.6	10.24
$36-2	sp	P39023	RL3	HUMAN 60S ribosomal protein L3 OS=Homo sapiens OX=9606 GN=RPL3 PE=1 SV=2			1	1	0.067	46108.3	10.19
$36-3	tr	B3KS36	B3KS36	HUMAN cDNA FLJ35376 fis, clone SKMUS2004044, highly similar to Homo sapiens ribosomal protein L3 (RPL3), transcript variant 2, mRNA OS=Homo sapiens OX=9606 PE=2 SV=1			1	1	0.0763	40144.3	10.3
$36-4	tr	Q96QL0	Q96QL0	HUMAN Ribosomal protein L3 OS=Homo sapiens OX=9606 GN=RPL3 PE=2 SV=1			1	1	0.067	46119.3	10.16
$36-5	tr	F8WCR1	F8WCR1	HUMAN 60S ribosomal protein L3 OS=Homo sapiens OX=9606 GN=RPL3 PE=1 SV=1			1	1	0.15	19767.8	9.98
$36-6	tr	B5MCW2	B5MCW2	HUMAN 60S ribosomal protein L3 (Fragment) OS=Homo sapiens OX=9606 GN=RPL3 PE=1 SV=1			1	1	0.0993	31243	9.97
$36-7	tr	Q9NY85	Q9NY85	HUMAN Ribosomal protein L3 (Fragment) OS=Homo sapiens OX=9606 GN=rpl3 PE=3 SV=1			1	1	0.0787	39382.7	10.06
$36-8	tr	Q8TBW1	Q8TBW1	HUMAN Uncharacterized protein (Fragment) OS=Homo sapiens OX=9606 PE=2 SV=1			1	1	0.0722	42752.5	10.01
$36-9	tr	G5E9G0	G5E9G0	HUMAN 60S ribosomal protein L3 OS=Homo sapiens OX=9606 GN=RPL3 PE=1 SV=1			1	1	0.0769	40266.6	10.02
$36-10	tr	B4DN06	B4DN06	HUMAN Ribosomal protein L3, isoform CRA	i OS=Homo sapiens OX=9606 GN=RPL3 PE=2 SV=1		1	1	0.2213	13916	10.44
$36-11	tr	H7C3M2	H7C3M2	HUMAN 60S ribosomal protein L3 (Fragment) OS=Homo sapiens OX=9606 GN=RPL3 PE=1 SV=1			1	1	0.1034	29528.2	10.16
	R20180901112_BLANK,18955						K.EVVEAVTIVETPPMVVVGIVGYVETPR.G	2882.56	-0.00959	3	1	22.45	0	0.182	0|0	sp|P39023|RL3_HUMAN/tr|H7C422|H7C422_HUMAN/tr|B3KS36|B3KS36_HUMAN/tr|Q9NY85|Q9NY85_HUMAN/tr|B5MCW2|B5MCW2_HUMAN/tr|F8WCR1|F8WCR1_HUMAN/tr|Q8TBW1|Q8TBW1_HUMAN/tr|H7C3M2|H7C3M2_HUMAN/tr|B4DN06|B4DN06_HUMAN/tr|G5E9G0|G5E9G0_HUMAN/tr|Q96QL0|Q96QL0_HUMAN		4.09	0		0	2	MASCOT		T
$37-1	tr	K7EJP1	K7EJP1	HUMAN ATP synthase subunit alpha, mitochondrial (Fragment) OS=Homo sapiens OX=9606 GN=ATP5F1A PE=1 SV=8			1	1	0.1111	15267.4	5.51
$37-2	tr	K7EQH4	K7EQH4	HUMAN ATP synthase subunit alpha, mitochondrial (Fragment) OS=Homo sapiens OX=9606 GN=ATP5F1A PE=1 SV=1			1	1	0.1441	11715.2	4.46
$37-3	tr	K7EK77	K7EK77	HUMAN ATP synthase subunit alpha, mitochondrial (Fragment) OS=Homo sapiens OX=9606 GN=ATP5F1A PE=1 SV=1			1	1	0.0773	22199.3	8.66
$37-4	sp	P25705	ATPA	HUMAN ATP synthase subunit alpha, mitochondrial OS=Homo sapiens OX=9606 GN=ATP5F1A PE=1 SV=1			1	1	0.0289	59749.9	9.16
$37-5	tr	V9HW26	V9HW26	HUMAN ATP synthase subunit alpha OS=Homo sapiens OX=9606 GN=HEL-S-123m PE=1 SV=1			1	1	0.0289	59749.9	9.16
$37-6	tr	K7ERX7	K7ERX7	HUMAN ATP synthase subunit alpha, mitochondrial (Fragment) OS=Homo sapiens OX=9606 GN=ATP5F1A PE=1 SV=1			1	1	0.078	21589.7	9.68
$37-7	tr	B4DGW3	B4DGW3	HUMAN cDNA FLJ54625, highly similar to ATP synthase subunit alpha, mitochondrial (EC 3.6.3.14) OS=Homo sapiens OX=9606 PE=2 SV=1			1	1	0.0958	17700.2	5.55
	R20180901112_BLANK,15164						R.TGAIVDVPVGEELLGR.V	1624.89	0.00163	2	1	33.77	0	0.0303	0|0	sp|P25705|ATPA_HUMAN/tr|B4DGW3|B4DGW3_HUMAN/tr|K7ERX7|K7ERX7_HUMAN/tr|V9HW26|V9HW26_HUMAN/tr|K7EK77|K7EK77_HUMAN/tr|K7EQH4|K7EQH4_HUMAN/tr|K7EJP1|K7EJP1_HUMAN		4.14	0		0	2	MASCOT		T
$38-1	tr	Q6I929	Q6I929	HUMAN HCG1978654 OS=Homo sapiens OX=9606 GN=pseudoTPMT PE=4 SV=1			1	1	0.0203	28397.8	8.44
$38-2	tr	Q9C063	Q9C063	HUMAN LYST-interacting protein LIP5 (Fragment) OS=Homo sapiens OX=9606 PE=2 SV=1			1	1	0.0224	25803.7	9.09
	R20180901112_BLANK,9941						K.IMILK.K ! R.LMLLK.N	617.405	0.00019	2	1	26.44	0	0.0894	0|0	tr|Q9C063|Q9C063_HUMAN ! tr|Q6I929|Q6I929_HUMAN		8.75	0		0	2	MASCOT		T
$39-1	tr	Q7Z3B7	Q7Z3B7	HUMAN Uncharacterized protein DKFZp451N061 (Fragment) OS=Homo sapiens OX=9606 GN=DKFZp451N061 PE=2 SV=1			1	1	0.0071	142280	4.8
	R20180901112_BLANK,5417						K.TTEGQAEGK.E	920.432	-0.01513	2	1	33.45	0	0.0298	0|0	tr|Q7Z3B7|Q7Z3B7_HUMAN		4.53	0		0	2	MASCOT		T
$40-1	tr	Q86W17	Q86W17	HUMAN Protease serine 1 (Fragment) OS=Homo sapiens OX=9606 GN=PRSS1 PE=4 SV=1			1	1	0.2381	9199.48	9.85
$40-2	tr	Q6PK75	Q6PK75	HUMAN PRSS2 protein (Fragment) OS=Homo sapiens OX=9606 GN=PRSS2 PE=2 SV=1			1	1	0.107	20104.5	4.75
$40-3	tr	Q53ZX9	Q53ZX9	HUMAN Protease serine 1 (Fragment) OS=Homo sapiens OX=9606 GN=PRSS1 PE=4 SV=1			1	1	0.2381	9114.37	9.24
$40-4	tr	Q3SY19	Q3SY19	HUMAN PRSS1 protein OS=Homo sapiens OX=9606 GN=PRSS1 PE=2 SV=1			1	1	0.081	26555.5	4.71
$40-5	tr	H0Y8D1	H0Y8D1	HUMAN Trypsin-1 (Fragment) OS=Homo sapiens OX=9606 GN=PRSS1 PE=1 SV=1			1	1	0.1408	15421.4	6.78
$40-6	tr	A6XMV9	A6XMV9	HUMAN Protease serine 2 preproprotein OS=Homo sapiens OX=9606 GN=PRSS2 PE=1 SV=1			1	1	0.0766	28004.2	4.99
$40-7	tr	A6XMV8	A6XMV8	HUMAN Protease serine 2 preproprotein OS=Homo sapiens OX=9606 GN=PRSS2 PE=1 SV=1			1	1	0.0813	26669.7	4.99
$40-8	sp	P07477	TRY1	HUMAN Trypsin-1 OS=Homo sapiens OX=9606 GN=PRSS1 PE=1 SV=1			1	1	0.081	26557.8	6.08
$40-9	sp	Q8NHM4	TRY6	HUMAN Putative trypsin-6 OS=Homo sapiens OX=9606 GN=PRSS3P2 PE=5 SV=2			1	1	0.081	26536.9	5.64
$40-10	sp	P07478	TRY2	HUMAN Trypsin-2 OS=Homo sapiens OX=9606 GN=PRSS2 PE=1 SV=1			1	1	0.081	26487.5	4.78
$40-11	tr	Q7Z5F3	Q7Z5F3	HUMAN Protease serine 2 isoform B OS=Homo sapiens OX=9606 PE=2 SV=1			1	1	0.0766	28136.3	5.22
$40-12	tr	Q53ZX7	Q53ZX7	HUMAN Protease serine 1 (Fragment) OS=Homo sapiens OX=9606 GN=PRSS1 PE=4 SV=1			1	1	0.2381	9114.37	9.24
$40-13	tr	Q3SY20	Q3SY20	HUMAN Protease, serine, 2 (Trypsin 2) OS=Homo sapiens OX=9606 GN=PRSS2 PE=2 SV=1			1	1	0.081	26471.5	4.78
$40-14	tr	Q45KI0	Q45KI0	HUMAN Trypsin I (Fragment) OS=Homo sapiens OX=9606 GN=PRSS1 PE=4 SV=1			1	1	0.2381	9167.46	10.01
$40-15	tr	Q53ZX8	Q53ZX8	HUMAN Protease serine 1 (Fragment) OS=Homo sapiens OX=9606 GN=PRSS1 PE=4 SV=1			1	1	0.2381	9148.37	9.51
$40-16	tr	A0A0J9YYC8	A0A0J9YYC8	HUMAN Trypsin-2 OS=Homo sapiens OX=9606 GN=PRSS2 PE=1 SV=1			1	1	0.081	26427.4	4.78
$40-17	tr	Q5NV56	Q5NV56	HUMAN Anionic trypsinogen OS=Homo sapiens OX=9606 GN=TRY8 PE=2 SV=1			1	1	0.081	26487.5	4.78
$40-18	tr	E7EQ64	E7EQ64	HUMAN Trypsin-1 OS=Homo sapiens OX=9606 GN=PRSS1 PE=1 SV=1			1	1	0.0766	28122.6	6.92
	R20180901112_BLANK,13738						R.LGEHNIEVLEGNEQFINAAK.I	2225.12	0.0019	3	1	33.99	0	0.0321	0|0	sp|P07477|TRY1_HUMAN/sp|P07478|TRY2_HUMAN/sp|Q8NHM4|TRY6_HUMAN/tr|Q53ZX9|Q53ZX9_HUMAN/tr|Q6PK75|Q6PK75_HUMAN/tr|Q86W17|Q86W17_HUMAN/tr|Q3SY19|Q3SY19_HUMAN/tr|A6XMV8|A6XMV8_HUMAN/tr|A6XMV9|A6XMV9_HUMAN/tr|H0Y8D1|H0Y8D1_HUMAN/tr|Q7Z5F3|Q7Z5F3_HUMAN/tr|Q45KI0|Q45KI0_HUMAN/tr|Q3SY20|Q3SY20_HUMAN/tr|Q53ZX7|Q53ZX7_HUMAN/tr|Q53ZX8|Q53ZX8_HUMAN/tr|E7EQ64|E7EQ64_HUMAN/tr|Q5NV56|Q5NV56_HUMAN/tr|A0A0J9YYC8|…		4.48	0		0	2	MASCOT		T
$41-1	tr	Q9HBN2	Q9HBN2	HUMAN Uncharacterized protein OS=Homo sapiens OX=9606 PE=2 SV=1			1	1	0.0803	15825.5	9.25
	R20180901112_BLANK,16183						M.RRELLAGILLR.I	1309.84	0.02287	3	1	21.46	0	0.409	0|0	tr|Q9HBN2|Q9HBN2_HUMAN		11.7	2		0	2	MASCOT		T
$42-1	tr	V9HWC1	V9HWC1	HUMAN Epididymis luminal protein 71 OS=Homo sapiens OX=9606 GN=HEL71 PE=2 SV=1			1	1	0.0077	223113	5.59
$42-2	sp	P12882	MYH1	HUMAN Myosin-1 OS=Homo sapiens OX=9606 GN=MYH1 PE=1 SV=3			1	1	0.0077	223143	5.59
	R20180901112_BLANK,14895						R.AMSKANSEVAQWRTK.Y	1706.86	0.02388	3	1	20.55	0	0.821	0|0	sp|P12882|MYH1_HUMAN/tr|V9HWC1|V9HWC1_HUMAN		9.99	2		0	2	MASCOT		T
----- summary -----
Total protein	: 223
Total protein group	: 42
UniPepCount	ProteinGroupCount						Percent	ProteinCount	Percent
1	40						0.9524	218	0.9776
5	1						0.0238	2	0.009
11	1						0.0238	3	0.0135
