# Supplementary material for: Tumor Suppressor LINC02487 Inhibits Oral Squamous Cell Carcinoma Cell Migration and Invasion Through the USP17–SNAI1 Axis
Source: Front Oncol. 2020 Oct 29;10:559808. doi: 10.3389/fonc.2020.559808 (PMC7658685; doi:10.3389/fonc.2020.559808)
Supplement: Supplementary file 1 [file DataSheet_1.zip › Mass spectrometry/result/R20180901112_EVEN.xlsx]

## Sheet: R20180901112_EVEN
		Reference					PepCount	UniquePepCount	CoverPercent	MW	PI
		FileScan					Sequence	MH+	Diff(MH+)	Charge	Rank	Score	DeltaScore	ExpectValue	Ions	Reference	DIFF_MODIFIED_CANDIDATE	PI	MissCleavage	Modification	MatchedTIC	NumProteaseTermini	Engine	Tag	Decoy
B4DUP1	$1-1	tr	B4DUP1	HUMAN cDNA FLJ57602, highly similar to Creatine kinase M-type (EC 2.7.3.2) OS=Homo sapiens OX=9606 PE=2 SV=1			2	2	0.1161	29941.1	9.33
KCRM	$1-2	sp	P06732	HUMAN Creatine kinase M-type OS=Homo sapiens OX=9606 GN=CKM PE=1 SV=2			2	2	0.0814	43100.6	6.77
B2R892	$1-3	tr	B2R892	HUMAN cDNA, FLJ93793, highly similar to Homo sapiens creatine kinase, muscle (CKM), mRNA OS=Homo sapiens OX=9606 PE=2 SV=1			2	2	0.0814	43028.6	6.98
		R20180901112_EVEN,15328					K.LSVEALNSLTGEFK.G	1507.8	-0.0003	2	1	123.62	0	1.16e-10	0|0	sp|P06732|KCRM_HUMAN/tr|B4DUP1|B4DUP1_HUMAN/tr|B2R892|B2R892_HUMAN		4.53	0		0	2	MASCOT		T
		R20180901112_EVEN,14538					R.LGSSEVEQVQLVVDGVK.L	1785.96	-0.00062	2	1	95.12	0	2.55e-08	0|0	sp|P06732|KCRM_HUMAN/tr|B4DUP1|B4DUP1_HUMAN/tr|B2R892|B2R892_HUMAN/tr|B4DNF8|B4DNF8_HUMAN		4.14	0		0	2	MASCOT		T
A0N4V7	$2-1	tr	A0N4V7	HUMAN HCG2039797 (Fragment) OS=Homo sapiens OX=9606 GN=Tcr-alpha PE=4 SV=1			3	1	0.381	2213.56	9.79
A0A075B6Z2	$2-2	tr	A0A075B6Z2	HUMAN T cell receptor alpha joining 56 (Fragment) OS=Homo sapiens OX=9606 GN=TRAJ56 PE=4 SV=1			3	1	0.381	2110.41	10.29
		R20180901112_EVEN,8369					K.GITLSVRP.-	842.509	-0.0005	2	1	30.63	0	0.0471	0|0	tr|A0N4V7|A0N4V7_HUMAN/tr|A0A075B6Z2|A0A075B6Z2_HUMAN		9.75	0		0	2	MASCOT		T
		R20180901112_EVEN,8713					K.GITLSVRP.-	842.509	-0.00024	2	1	25.63	0	0.149	0|0	tr|A0N4V7|A0N4V7_HUMAN/tr|A0A075B6Z2|A0A075B6Z2_HUMAN		9.75	0		0	2	MASCOT		T
		R20180901112_EVEN,9089					K.GITLSVRP.-	842.509	-0.0005	2	1	22.16	0	0.331	0|0	tr|A0N4V7|A0N4V7_HUMAN/tr|A0A075B6Z2|A0A075B6Z2_HUMAN		9.75	0		0	2	MASCOT		T
CARF	$3-1	sp	Q9NXV6	HUMAN CDKN2A-interacting protein OS=Homo sapiens OX=9606 GN=CDKN2AIP PE=1 SV=3			2	1	0.0086	61124.2	9.13
B3KTW3	$3-2	tr	B3KTW3	HUMAN cDNA FLJ38861 fis, clone MESAN2011984, highly similar to Homo sapiens collaborates/cooperates with ARF (alternate reading frame) protein (CARF), mRNA OS=Homo sapiens OX=9606 PE=2 SV=1			2	1	0.0154	34083.9	9.42
		R20180901112_EVEN,5619					K.TVAWK.L	604.345	4e-05	2	1	22.18	0	0.577	0|0	sp|Q9NXV6|CARF_HUMAN/tr|B3KTW3|B3KTW3_HUMAN		8.41	0		0	2	MASCOT		T
		R20180901112_EVEN,5907					K.TVAWK.L	604.345	0.00037	2	1	23.97	0	0.382	0|0	sp|Q9NXV6|CARF_HUMAN/tr|B3KTW3|B3KTW3_HUMAN		8.41	0		0	2	MASCOT		T
SYMC	$4-1	sp	P56192	HUMAN Methionine--tRNA ligase, cytoplasmic OS=Homo sapiens OX=9606 GN=MARS PE=1 SV=2			1	1	0.0056	101115	5.82
H3BMP2	$4-2	tr	H3BMP2	HUMAN Bifunctional apoptosis regulator OS=Homo sapiens OX=9606 GN=BFAR PE=1 SV=1			1	1	0.0154	38630.6	6.41
H0YIP0	$4-3	tr	H0YIP0	HUMAN Methionine--tRNA ligase, cytoplasmic (Fragment) OS=Homo sapiens OX=9606 GN=MARS PE=1 SV=1			1	1	0.0228	24250.9	9.49
A8K492	$4-4	tr	A8K492	HUMAN cDNA FLJ76789, highly similar to Homo sapiens methionine-tRNA synthetase (MARS), mRNA OS=Homo sapiens OX=9606 PE=2 SV=1			1	1	0.0056	101143	5.82
H3BSU2	$4-5	tr	H3BSU2	HUMAN Bifunctional apoptosis regulator (Fragment) OS=Homo sapiens OX=9606 GN=BFAR PE=4 SV=1			1	1	0.0243	24259.2	7.01
RPGR1	$4-6	sp	Q96KN7	HUMAN X-linked retinitis pigmentosa GTPase regulator-interacting protein 1 OS=Homo sapiens OX=9606 GN=RPGRIP1 PE=1 SV=2			1	1	0.0039	146680	5.47
A8K6N4	$4-7	tr	A8K6N4	HUMAN cDNA FLJ77152, highly similar to Homo sapiens RB1-inducible coiled-coil 1 (RB1CC1), mRNA (Fragment) OS=Homo sapiens OX=9606 PE=2 SV=1			1	1	0.0057	100067	5.51
Q5D221	$4-8	tr	Q5D221	HUMAN RPGRIP1d (Fragment) OS=Homo sapiens OX=9606 GN=RPGRIP1 PE=2 SV=1			1	1	0.035	16445.3	5.02
H0YJ99	$4-9	tr	H0YJ99	HUMAN X-linked retinitis pigmentosa GTPase regulator-interacting protein 1 (Fragment) OS=Homo sapiens OX=9606 GN=RPGRIP1 PE=4 SV=1			1	1	0.0847	7011.04	10.27
A0A087WW73	$4-10	tr	A0A087WW73	HUMAN Phosphoinositide phospholipase C OS=Homo sapiens OX=9606 GN=PLCB1 PE=1 SV=1			1	1	0.0046	124776	5.89
A0A1B0GW62	$4-11	tr	A0A1B0GW62	HUMAN 1-phosphatidylinositol 4,5-bisphosphate phosphodiesterase beta-1 (Fragment) OS=Homo sapiens OX=9606 GN=PLCB1 PE=1 SV=1			1	1	0.0251	23746.9	9.25
RBCC1	$4-12	sp	Q8TDY2	HUMAN RB1-inducible coiled-coil protein 1 OS=Homo sapiens OX=9606 GN=RB1CC1 PE=1 SV=3			1	1	0.0031	183089	5.3
B3KXN8	$4-13	tr	B3KXN8	HUMAN Phosphoinositide phospholipase C (Fragment) OS=Homo sapiens OX=9606 PE=2 SV=1			1	1	0.0052	109115	5.66
B4DX25	$4-14	tr	B4DX25	HUMAN cDNA FLJ50048, highly similar to X-linked retinitis pigmentosa GTPaseregulator-interacting protein 1 OS=Homo sapiens OX=9606 PE=2 SV=1			1	1	0.0082	70060.5	4.92
B2R9R6	$4-15	tr	B2R9R6	HUMAN cDNA, FLJ94525, highly similar to Homo sapiens bifunctional apoptosis regulator (BFAR), mRNA OS=Homo sapiens OX=9606 PE=2 SV=1			1	1	0.0111	52759.3	6.11
BFAR	$4-16	sp	Q9NZS9	HUMAN Bifunctional apoptosis regulator OS=Homo sapiens OX=9606 GN=BFAR PE=1 SV=1			1	1	0.0111	52737.4	6.11
H3BTG6	$4-17	tr	H3BTG6	HUMAN Bifunctional apoptosis regulator (Fragment) OS=Homo sapiens OX=9606 GN=BFAR PE=4 SV=1			1	1	0.0515	11679.4	6.93
H3BMY8	$4-18	tr	H3BMY8	HUMAN Bifunctional apoptosis regulator (Fragment) OS=Homo sapiens OX=9606 GN=BFAR PE=4 SV=1			1	1	0.049	12532.4	4.85
G3V3F7	$4-19	tr	G3V3F7	HUMAN X-linked retinitis pigmentosa GTPase regulator-interacting protein 1 OS=Homo sapiens OX=9606 GN=RPGRIP1 PE=1 SV=1			1	1	0.004	142793	5.43
G3V236	$4-20	tr	G3V236	HUMAN X-linked retinitis pigmentosa GTPase regulator-interacting protein 1 OS=Homo sapiens OX=9606 GN=RPGRIP1 PE=1 SV=1			1	1	0.0053	108089	5.55
H0YIY1	$4-21	tr	H0YIY1	HUMAN X-linked retinitis pigmentosa GTPase regulator-interacting protein 1 (Fragment) OS=Homo sapiens OX=9606 GN=RPGRIP1 PE=4 SV=1			1	1	0.035	16427.3	5.03
G3V3I7	$4-22	tr	G3V3I7	HUMAN X-linked retinitis pigmentosa GTPase regulator-interacting protein 1 (Fragment) OS=Homo sapiens OX=9606 GN=RPGRIP1 PE=1 SV=1			1	1	0.0066	86986.8	5.1
A0A0D9SGI7	$4-23	tr	A0A0D9SGI7	HUMAN 1-phosphatidylinositol 4,5-bisphosphate phosphodiesterase beta-1 (Fragment) OS=Homo sapiens OX=9606 GN=PLCB1 PE=1 SV=1			1	1	0.0216	27660.5	9.51
MB12B	$4-24	sp	Q9H7P6	HUMAN Multivesicular body subunit 12B OS=Homo sapiens OX=9606 GN=MVB12B PE=1 SV=2			1	1	0.0157	35619.2	8.42
B4DF48	$4-25	tr	B4DF48	HUMAN cDNA FLJ61221, highly similar to Protein FAM21C OS=Homo sapiens OX=9606 PE=2 SV=1			1	1	0.0049	111792	5.58
B7Z1P9	$4-26	tr	B7Z1P9	HUMAN cDNA FLJ53722 OS=Homo sapiens OX=9606 PE=2 SV=1			1	1	0.0164	33829.9	5.69
F8W922	$4-27	tr	F8W922	HUMAN Multivesicular body subunit 12B (Fragment) OS=Homo sapiens OX=9606 GN=MVB12B PE=1 SV=1			1	1	0.0244	22582.3	5.46
Q9NVB8	$4-28	tr	Q9NVB8	HUMAN cDNA FLJ10824 fis, clone NT2RP4001086 (Fragment) OS=Homo sapiens OX=9606 PE=2 SV=1			1	1	0.0054	101181	5.79
Q53F30	$4-29	tr	Q53F30	HUMAN Aryl hydrocarbon receptor nuclear translocator isoform 2 variant (Fragment) OS=Homo sapiens OX=9606 PE=2 SV=1			1	1	0.0159	34821.9	7.58
A8K6P0	$4-30	tr	A8K6P0	HUMAN cDNA FLJ75039, highly similar to Homo sapiens aryl hydrocarbon receptor nuclear translocator (ARNT), transcript variant 3, mRNA OS=Homo sapiens OX=9606 PE=2 SV=1			1	1	0.0065	84719.6	6.19
B0AZM1	$4-31	tr	B0AZM1	HUMAN cDNA, FLJ79461, highly similar to Aryl hydrocarbon receptor nuclear translocator OS=Homo sapiens OX=9606 PE=2 SV=1			1	1	0.0065	84992.9	6.28
X5D7T2	$4-32	tr	X5D7T2	HUMAN Aryl-hydrocarbon receptor nuclear translocator 2 isoform C OS=Homo sapiens OX=9606 GN=ARNT2 PE=2 SV=1			1	1	0.0072	76266.8	7.28
H0YCJ2	$4-33	tr	H0YCJ2	HUMAN Phosphoinositide phospholipase C (Fragment) OS=Homo sapiens OX=9606 GN=PLCB1 PE=1 SV=1			1	1	0.0055	104015	5.99
A0A087WT80	$4-34	tr	A0A087WT80	HUMAN Phosphoinositide phospholipase C OS=Homo sapiens OX=9606 GN=PLCB1 PE=1 SV=1			1	1	0.0044	129639	5.76
A0A1B0GWB6	$4-35	tr	A0A1B0GWB6	HUMAN Phosphoinositide phospholipase C OS=Homo sapiens OX=9606 GN=PLCB1 PE=1 SV=1			1	1	0.0047	122343	5.89
A0A0D9SG17	$4-36	tr	A0A0D9SG17	HUMAN Phosphoinositide phospholipase C (Fragment) OS=Homo sapiens OX=9606 GN=PLCB1 PE=1 SV=1			1	1	0.0052	109187	5.62
B4DRC6	$4-37	tr	B4DRC6	HUMAN Phosphoinositide phospholipase C (Fragment) OS=Homo sapiens OX=9606 PE=2 SV=1			1	1	0.0052	109028	5.66
B7Z4X0	$4-38	tr	B7Z4X0	HUMAN cDNA FLJ55114 OS=Homo sapiens OX=9606 PE=2 SV=1			1	1	0.0234	24052.4	9.69
A0A024R8B8	$4-39	tr	A0A024R8B8	HUMAN Chromosome 9 open reading frame 28, isoform CRA	a OS=Homo sapiens OX=9606 GN=C9orf28 PE=4 SV=1		1	1	0.0157	35619.2	8.42
A0A0D9SF51	$4-40	tr	A0A0D9SF51	HUMAN Phosphoinositide phospholipase C (Fragment) OS=Homo sapiens OX=9606 GN=PLCB1 PE=1 SV=1			1	1	0.0052	109058	5.66
PLCB1	$4-41	sp	Q9NQ66	HUMAN 1-phosphatidylinositol 4,5-bisphosphate phosphodiesterase beta-1 OS=Homo sapiens OX=9606 GN=PLCB1 PE=1 SV=1			1	1	0.0041	138565	5.9
ARNT2	$4-42	sp	Q9HBZ2	HUMAN Aryl hydrocarbon receptor nuclear translocator 2 OS=Homo sapiens OX=9606 GN=ARNT2 PE=1 SV=2			1	1	0.007	78690.4	6.25
F8VWU1	$4-43	tr	F8VWU1	HUMAN Alpha-lactalbumin OS=Homo sapiens OX=9606 GN=LALBA PE=1 SV=1			1	1	0.0407	13986.1	4.57
A6NGV6	$4-44	tr	A6NGV6	HUMAN Aryl hydrocarbon receptor nuclear translocator OS=Homo sapiens OX=9606 GN=ARNT PE=1 SV=4			1	1	0.012	45924.1	5.79
ARNT	$4-45	sp	P27540	HUMAN Aryl hydrocarbon receptor nuclear translocator OS=Homo sapiens OX=9606 GN=ARNT PE=1 SV=1			1	1	0.0063	86635.6	6.11
A0A080YV01	$4-46	tr	A0A080YV01	HUMAN Lysozyme G OS=Homo sapiens OX=9606 GN=LYZG PE=3 SV=1			1	1	0.0352	16224.7	4.83
LALBA	$4-47	sp	P00709	HUMAN Alpha-lactalbumin OS=Homo sapiens OX=9606 GN=LALBA PE=1 SV=1			1	1	0.0352	16224.7	4.83
TCPW	$4-48	sp	Q92526	HUMAN T-complex protein 1 subunit zeta-2 OS=Homo sapiens OX=9606 GN=CCT6B PE=1 SV=5			1	1	0.0094	57820.8	6.85
X5DP31	$4-49	tr	X5DP31	HUMAN Aryl-hydrocarbon receptor nuclear translocator 2 isoform E OS=Homo sapiens OX=9606 GN=ARNT2 PE=2 SV=1			1	1	0.0076	72452.6	8.81
O43392	$4-50	tr	O43392	HUMAN Aryl hydrocarbon receptor nuclear translocator OS=Homo sapiens OX=9606 GN=ARNT PE=2 SV=1			1	1	0.0152	36012.1	6.34
X5D9H9	$4-51	tr	X5D9H9	HUMAN Aryl-hydrocarbon receptor nuclear translocator 2 isoform B OS=Homo sapiens OX=9606 GN=ARNT2 PE=2 SV=1			1	1	0.0128	43323.1	8.28
I6L9E7	$4-52	tr	I6L9E7	HUMAN ARNT protein OS=Homo sapiens OX=9606 GN=ARNT PE=2 SV=1			1	1	0.012	45921.1	5.79
X5DQN9	$4-53	tr	X5DQN9	HUMAN Aryl-hydrocarbon receptor nuclear translocator 2 isoform D (Fragment) OS=Homo sapiens OX=9606 GN=ARNT2 PE=2 SV=1			1	1	0.007	78690.4	6.25
A0A087WVE9	$4-54	tr	A0A087WVE9	HUMAN Aryl hydrocarbon receptor nuclear translocator 2 OS=Homo sapiens OX=9606 GN=ARNT2 PE=1 SV=1			1	1	0.007	79009.9	7.3
X5DP40	$4-55	tr	X5DP40	HUMAN Aryl-hydrocarbon receptor nuclear translocator 2 isoform C OS=Homo sapiens OX=9606 GN=ARNT2 PE=2 SV=1			1	1	0.0072	76137.6	7.28
Q7Z3A3	$4-56	tr	Q7Z3A3	HUMAN Uncharacterized protein DKFZp686M216 OS=Homo sapiens OX=9606 GN=DKFZp686M216 PE=2 SV=1			1	1	0.0088	62380.2	6.9
B4E3L5	$4-57	tr	B4E3L5	HUMAN cDNA FLJ54656, highly similar to Aryl hydrocarbon receptor nuclear translocator OS=Homo sapiens OX=9606 PE=2 SV=1			1	1	0.0068	82315.2	6.09
		R20180901112_EVEN,8663					K.IIDLK.D ! K.ILDIK.G ! R.ILDLK.T ! K.ILDLK.E ! K.LIDIK.D ! K.LIDLK.D ! K.LLDIK.Q ! R.LLDLK.N ! K.LLDLK.E ! K.LLDLK.K	601.392	-0.0011	2	1	42.02	0	0.00539	0|0	sp|Q92526|TCPW_HUMAN ! sp|P00709|LALBA_HUMAN/tr|A0A080YV01|A0A080YV01_HUMAN/tr|F8VWU1|F8VWU1_HUMAN ! sp|Q9HBZ2|ARNT2_HUMAN/sp|P27540|ARNT_HUMAN/tr|A6NGV6|A6NGV6_HUMAN/tr|X5DP40|X5DP40_HUMAN/tr|A0A087WVE9|A0A087WVE9_HUMAN/tr|B4E3L5|B4E3L5_HUMAN/tr|Q7Z3A3|Q7Z3A3_HUMAN/tr|X5DQN9|X5DQN9_HUMAN/tr|O43392|O43392_HUMAN/tr|X5DP31|X5DP31_HUMAN/tr|I6L9E7|I6L9E7_HUMAN/tr|X5D9H9|X5D9H9_HUMAN/tr|A8K6P0|A8K6P0_…		5.84	0		0	2	MASCOT		T
SMO	$5-1	sp	Q99835	HUMAN Smoothened homolog OS=Homo sapiens OX=9606 GN=SMO PE=1 SV=1			1	1	0.0305	86395.9	8.71
		R20180901112_EVEN,16522					R.SAAVTGPPPPLSHCGRAAPCEPLR.Y	2498.24	-0.03544	3	1	22.87	0	1.57	0|0	sp|Q99835|SMO_HUMAN		7.83	1		0	2	MASCOT		T
A0A087WY87	$6-1	tr	A0A087WY87	HUMAN Ubiquitin carboxyl-terminal hydrolase 17-like protein 13 OS=Homo sapiens OX=9606 GN=USP17L13 PE=3 SV=1			1	1	0.0125	63218.2	8.74
A0A087WWE9	$6-2	tr	A0A087WWE9	HUMAN Ubiquitin carboxyl-terminal hydrolase 17-like protein 22 OS=Homo sapiens OX=9606 GN=USP17L22 PE=3 SV=1			1	1	0.0125	63195.2	8.8
A0A087WTC1	$6-3	tr	A0A087WTC1	HUMAN Ubiquitin carboxyl-terminal hydrolase 17-like protein 18 OS=Homo sapiens OX=9606 GN=USP17L18 PE=3 SV=1			1	1	0.0125	63181.2	8.8
A0A087X1Q3	$6-4	tr	A0A087X1Q3	HUMAN Ubiquitin carboxyl-terminal hydrolase 17-like protein 24 OS=Homo sapiens OX=9606 GN=USP17L25 PE=3 SV=1			1	1	0.0125	63235.2	8.8
I3L0E4	$6-5	tr	I3L0E4	HUMAN Ubiquitin carboxyl-terminal hydrolase 17-like protein 10 OS=Homo sapiens OX=9606 GN=USP17L10 PE=3 SV=2			1	1	0.0125	63428.5	8.86
U17LK	$6-6	sp	D6RJB6	HUMAN Ubiquitin carboxyl-terminal hydrolase 17-like protein 20 OS=Homo sapiens OX=9606 GN=USP17L20 PE=3 SV=1			1	1	0.0132	59625	8.22
U17LH	$6-7	sp	D6RBQ6	HUMAN Ubiquitin carboxyl-terminal hydrolase 17-like protein 17 OS=Homo sapiens OX=9606 GN=USP17L17 PE=3 SV=1			1	1	0.0132	59626	8.22
A0A087WTF5	$6-8	tr	A0A087WTF5	HUMAN Ubiquitin carboxyl-terminal hydrolase 17-like protein 20 OS=Homo sapiens OX=9606 GN=USP17L20 PE=3 SV=1			1	1	0.0125	63150.1	8.74
U17LM	$6-9	sp	D6RA61	HUMAN Ubiquitin carboxyl-terminal hydrolase 17-like protein 22 OS=Homo sapiens OX=9606 GN=USP17L22 PE=3 SV=1			1	1	0.0132	59670.1	8.35
A0A087WUD4	$6-10	tr	A0A087WUD4	HUMAN Ubiquitin carboxyl-terminal hydrolase 17-like protein 21 OS=Homo sapiens OX=9606 GN=USP17L21 PE=3 SV=1			1	1	0.0125	63183.2	8.74
A0A087WUW7	$6-11	tr	A0A087WUW7	HUMAN Ubiquitin carboxyl-terminal hydrolase 17-like protein 15 OS=Homo sapiens OX=9606 GN=USP17L15 PE=3 SV=1			1	1	0.0125	63386.4	8.74
A0A087WYD9	$6-12	tr	A0A087WYD9	HUMAN Ubiquitin carboxyl-terminal hydrolase 17-like protein 19 OS=Homo sapiens OX=9606 GN=USP17L19 PE=3 SV=1			1	1	0.0125	63182.2	8.8
A0A087WVW9	$6-13	tr	A0A087WVW9	HUMAN Ubiquitin carboxyl-terminal hydrolase 17-like protein 17 OS=Homo sapiens OX=9606 GN=USP17L17 PE=3 SV=1			1	1	0.0125	63151.1	8.74
A0A087WTA0	$6-14	tr	A0A087WTA0	HUMAN Ubiquitin carboxyl-terminal hydrolase 17-like protein 11 OS=Homo sapiens OX=9606 GN=USP17L11 PE=3 SV=1			1	1	0.0125	63154.1	8.74
U17L5	$6-15	sp	A8MUK1	HUMAN Ubiquitin carboxyl-terminal hydrolase 17-like protein 5 OS=Homo sapiens OX=9606 GN=USP17L5 PE=3 SV=2			1	1	0.0132	59682	8.35
U17LD	$6-16	sp	C9JLJ4	HUMAN Ubiquitin carboxyl-terminal hydrolase 17-like protein 13 OS=Homo sapiens OX=9606 GN=USP17L13 PE=3 SV=1			1	1	0.0132	59693.1	8.22
U17LB	$6-17	sp	C9JVI0	HUMAN Ubiquitin carboxyl-terminal hydrolase 17-like protein 11 OS=Homo sapiens OX=9606 GN=USP17L11 PE=3 SV=1			1	1	0.0132	59629	8.22
U17LL	$6-18	sp	D6R901	HUMAN Ubiquitin carboxyl-terminal hydrolase 17-like protein 21 OS=Homo sapiens OX=9606 GN=USP17L21 PE=3 SV=1			1	1	0.0132	59658.1	8.22
U17LJ	$6-19	sp	D6RCP7	HUMAN Ubiquitin carboxyl-terminal hydrolase 17-like protein 19 OS=Homo sapiens OX=9606 GN=USP17L19 PE=3 SV=1			1	1	0.0132	59657.1	8.35
U17LA	$6-20	sp	C9JJH3	HUMAN Ubiquitin carboxyl-terminal hydrolase 17-like protein 10 OS=Homo sapiens OX=9606 GN=USP17L10 PE=3 SV=1			1	1	0.0132	59885.3	8.46
UL17C	$6-21	sp	C9JPN9	HUMAN Ubiquitin carboxyl-terminal hydrolase 17-like protein 12 OS=Homo sapiens OX=9606 GN=USP17L12 PE=3 SV=1			1	1	0.0132	59686.2	8.35
U17LI	$6-22	sp	D6R9N7	HUMAN Ubiquitin carboxyl-terminal hydrolase 17-like protein 18 OS=Homo sapiens OX=9606 GN=USP17L18 PE=3 SV=1			1	1	0.0132	59656.1	8.35
U17L1	$6-23	sp	Q7RTZ2	HUMAN Ubiquitin carboxyl-terminal hydrolase 17-like protein 1 OS=Homo sapiens OX=9606 GN=USP17L1 PE=3 SV=1			1	1	0.0132	59589.1	7.81
U17LO	$6-24	sp	Q0WX57	HUMAN Ubiquitin carboxyl-terminal hydrolase 17-like protein 24 OS=Homo sapiens OX=9606 GN=USP17L24 PE=1 SV=2			1	1	0.0132	59710.1	8.35
U17LF	$6-25	sp	C9J2P7	HUMAN Ubiquitin carboxyl-terminal hydrolase 17-like protein 15 OS=Homo sapiens OX=9606 GN=USP17L15 PE=3 SV=1			1	1	0.0132	59675.1	8.22
U17L3	$6-26	sp	A6NCW0	HUMAN Ubiquitin carboxyl-terminal hydrolase 17-like protein 3 OS=Homo sapiens OX=9606 GN=USP17L3 PE=3 SV=1			1	1	0.0132	59534.9	7.83
		R20180901112_EVEN,4673					K.FLQEQNK.T	906.468	-0.00126	2	1	24.4	0	0.349	0|0	sp|A8MUK1|U17L5_HUMAN/sp|C9JVI0|U17LB_HUMAN/sp|C9JLJ4|U17LD_HUMAN/sp|Q0WX57|U17LO_HUMAN/sp|Q7RTZ2|U17L1_HUMAN/sp|A6NCW0|U17L3_HUMAN/sp|C9J2P7|U17LF_HUMAN/sp|D6R9N7|U17LI_HUMAN/sp|D6RCP7|U17LJ_HUMAN/sp|D6R901|U17LL_HUMAN/sp|C9JPN9|UL17C_HUMAN/sp|C9JJH3|U17LA_HUMAN/sp|D6RBQ6|U17LH_HUMAN/sp|D6RJB6|U17LK_HUMAN/sp|D6RA61|U17LM_HUMAN/tr|A0A087WTF5|A0A087WTF5_HUMAN/tr|I3L0E4|I3L0E4_HUMAN/tr|A0A087WWE9|A…		6	0		0	2	MASCOT		T
A0A1W2PS75	$7-1	tr	A0A1W2PS75	HUMAN Gap junction protein OS=Homo sapiens OX=9606 GN=GJA10 PE=3 SV=1			1	1	0.0122	56085.6	8.5
CXA10	$7-2	sp	Q969M2	HUMAN Gap junction alpha-10 protein OS=Homo sapiens OX=9606 GN=GJA10 PE=2 SV=1			1	1	0.011	61871.1	7.89
		R20180901112_EVEN,5861					K.ASFLSR.L	680.373	0.00942	2	1	29.99	0	0.0617	0|0	sp|Q969M2|CXA10_HUMAN/tr|A0A1W2PS75|A0A1W2PS75_HUMAN		9.8	0		0	2	MASCOT		T
A0A2P9AAK1	$8-1	tr	A0A2P9AAK1	HUMAN ATP-dependent DNA ligase OS=Homo sapiens OX=9606 GN=BQ8482	110076 PE=4 SV=1		1	1	0.0191	45688.6	9.35
		R20180901112_EVEN,12661					K.GEISASVK.S	790.43	0.00491	2	1	23.41	0	0.551	0|0	tr|A0A2P9AAK1|A0A2P9AAK1_HUMAN		6	0		0	2	MASCOT		T
A0A2P9AD29	$9-1	tr	A0A2P9AD29	HUMAN Uncharacterized protein OS=Homo sapiens OX=9606 GN=BQ8482	110912 PE=4 SV=1		1	1	0.036	27089.2	4.79
		R20180901112_EVEN,4974					K.SASAKGQVAK.A	946.532	-0.01425	3	1	25.96	0	0.596	0|0	tr|A0A2P9AD29|A0A2P9AD29_HUMAN		10	1		0	2	MASCOT		T
A0A2P9ANF3	$10-1	tr	A0A2P9ANF3	HUMAN Chaperone Hsp10, affects cell division OS=Homo sapiens OX=9606 GN=groES PE=4 SV=1			1	1	0.0962	11274	7.93
		R20180901112_EVEN,9692					K.GGIIIPDTAK.E	984.572	-0.00011	2	1	23.78	0	0.184	0|0	tr|A0A2P9ANF3|A0A2P9ANF3_HUMAN		5.84	0		0	2	MASCOT		T
A0A2P9AR83	$11-1	tr	A0A2P9AR83	HUMAN Uncharacterized protein OS=Homo sapiens OX=9606 GN=BQ8482	360079 PE=4 SV=1		1	1	0.1132	5458.43	8
		R20180901112_EVEN,6098					R.YVLTGR.R	708.404	-0.00011	2	1	29.92	0	0.0706	0|0	tr|A0A2P9AR83|A0A2P9AR83_HUMAN		8.75	0		0	2	MASCOT		T
A0A2P9AWY4	$12-1	tr	A0A2P9AWY4	HUMAN Uncharacterized protein OS=Homo sapiens OX=9606 GN=BQ8482	90060 PE=4 SV=1		1	1	0.0778	18247.8	6.07
		R20180901112_EVEN,13809					R.NGRMIEAIQAIGR.G	1428.77	-0.01469	3	1	24.23	0	0.333	0|0	tr|A0A2P9AWY4|A0A2P9AWY4_HUMAN		9.6	1		0	2	MASCOT		T
B3KM58	$13-1	tr	B3KM58	HUMAN cDNA FLJ10358 fis, clone NT2RM2001238, highly similar to Glutaminase kidney isoform, mitochondrial (Fragment) OS=Homo sapiens OX=9606 PE=2 SV=1			1	1	0.0566	41135.4	6.01
		R20180901112_EVEN,12604					-.MSFTSHIDELYESAKKQSGGK.V	2343.13	-0.00674	3	1	20.28	0	1.28	0|0	tr|B3KM58|B3KM58_HUMAN		6.51	2		0	2	MASCOT		T
B4E244	$14-1	tr	B4E244	HUMAN cDNA FLJ55531, highly similar to Homo sapiens shroom (SHRM), mRNA OS=Homo sapiens OX=9606 PE=2 SV=1			1	1	0.008	122258	9.42
Q6ZVL3	$14-2	tr	Q6ZVL3	HUMAN cDNA FLJ42424 fis, clone BLADE2004089, moderately similar to Mus musculus PDZ domain actin binding protein Shroom mRNA (Fragment) OS=Homo sapiens OX=9606 PE=2 SV=1			1	1	0.0111	87857	9.56
B3KY47	$14-3	tr	B3KY47	HUMAN cDNA FLJ46841 fis, clone UTERU3000670, highly similar to Homo sapiens shroom (SHRM), mRNA OS=Homo sapiens OX=9606 PE=2 SV=1			1	1	0.0051	192592	7.3
SHRM3	$14-4	sp	Q8TF72	HUMAN Protein Shroom3 OS=Homo sapiens OX=9606 GN=SHROOM3 PE=1 SV=2			1	1	0.0045	216855	7.87
		R20180901112_EVEN,3833					R.SSPATADKR.Q	932.48	-0.00024	2	1	33.25	0	0.0561	0|0	sp|Q8TF72|SHRM3_HUMAN/tr|Q6ZVL3|Q6ZVL3_HUMAN/tr|B4E244|B4E244_HUMAN/tr|B3KY47|B3KY47_HUMAN		8.46	1		0	2	MASCOT		T
B7ZB05	$15-1	tr	B7ZB05	HUMAN cDNA, FLJ79369, highly similar to JmjC domain-containing histone demethylation protein 1B (EC 1.14.11.-) OS=Homo sapiens OX=9606 PE=2 SV=1			1	1	0.009	87991.2	9.33
KDM2B	$15-2	sp	Q8NHM5	HUMAN Lysine-specific demethylase 2B OS=Homo sapiens OX=9606 GN=KDM2B PE=1 SV=1			1	1	0.0052	152613	8.85
B4DSN4	$15-3	tr	B4DSN4	HUMAN cDNA FLJ55590, highly similar to JmjC domain-containing histone demethylation protein 1B (EC 1.14.11.-) OS=Homo sapiens OX=9606 PE=2 SV=1			1	1	0.009	88326.6	9.34
A0A0C4DGG3	$15-4	tr	A0A0C4DGG3	HUMAN Lysine-specific demethylase 2B OS=Homo sapiens OX=9606 GN=KDM2B PE=1 SV=1			1	1	0.0099	80049.3	9.36
		R20180901112_EVEN,13800					K.GLNGTPR.E	714.389	-0.00439	1	1	24.53	0	0.622	0|0	sp|Q8NHM5|KDM2B_HUMAN/tr|B7ZB05|B7ZB05_HUMAN/tr|A0A0C4DGG3|A0A0C4DGG3_HUMAN/tr|B4DSN4|B4DSN4_HUMAN		9.75	0		0	2	MASCOT		T
D3DUJ3	$16-1	tr	D3DUJ3	HUMAN Protein tyrosine phosphatase, non-receptor type 2, isoform CRA	d OS=Homo sapiens OX=9606 GN=PTPN2 PE=4 SV=1		1	1	0.0158	36454.5	9.03
K7ENP9	$16-2	tr	K7ENP9	HUMAN Tyrosine-protein phosphatase (Fragment) OS=Homo sapiens OX=9606 GN=PTPN2 PE=1 SV=1			1	1	0.0342	17140.4	9.54
K7EIE9	$16-3	tr	K7EIE9	HUMAN Tyrosine-protein phosphatase (Fragment) OS=Homo sapiens OX=9606 GN=PTPN2 PE=1 SV=1			1	1	0.0331	17644	9.72
K7EQG9	$16-4	tr	K7EQG9	HUMAN Tyrosine-protein phosphatase non-receptor type OS=Homo sapiens OX=9606 GN=PTPN2 PE=1 SV=1			1	1	0.013	44561.5	7.57
A8K3N4	$16-5	tr	A8K3N4	HUMAN Tyrosine-protein phosphatase non-receptor type OS=Homo sapiens OX=9606 GN=PTPN2 PE=2 SV=1			1	1	0.0129	45167.7	8.33
Q59F91	$16-6	tr	Q59F91	HUMAN Protein tyrosine phosphatase, non-receptor type 2 isoform 1 variant (Fragment) OS=Homo sapiens OX=9606 PE=2 SV=1			1	1	0.0128	45353.4	7.67
PTN2	$16-7	sp	P17706	HUMAN Tyrosine-protein phosphatase non-receptor type 2 OS=Homo sapiens OX=9606 GN=PTPN2 PE=1 SV=2			1	1	0.012	48472.7	8.51
K7EIY0	$16-8	tr	K7EIY0	HUMAN Tyrosine-protein phosphatase (Fragment) OS=Homo sapiens OX=9606 GN=PTPN2 PE=1 SV=1			1	1	0.0446	13174.8	10.04
XPO1	$16-9	sp	O14980	HUMAN Exportin-1 OS=Homo sapiens OX=9606 GN=XPO1 PE=1 SV=1			1	1	0.0047	123385	5.71
B7ZB16	$16-10	tr	B7ZB16	HUMAN cDNA, FLJ79380, highly similar to Exportin-1 OS=Homo sapiens OX=9606 PE=2 SV=1			1	1	0.0064	89969.9	5.5
B2RE63	$16-11	tr	B2RE63	HUMAN cDNA, FLJ93742, highly similar to Homo sapiens kelch repeat and BTB (POZ) domain containing 10(KBTBD10), mRNA OS=Homo sapiens OX=9606 PE=2 SV=1			1	1	0.0084	66895.2	5.25
Q3ZTS6	$16-12	tr	Q3ZTS6	HUMAN Sarcomeric muscle protein (Fragment) OS=Homo sapiens OX=9606 GN=SARCOSIN PE=2 SV=1			1	1	0.0115	48506.2	5.6
KLH41	$16-13	sp	O60662	HUMAN Kelch-like protein 41 OS=Homo sapiens OX=9606 GN=KLHL41 PE=1 SV=2			1	1	0.0083	68036.4	5.14
Q6FG43	$16-14	tr	Q6FG43	HUMAN FLOT2 protein OS=Homo sapiens OX=9606 GN=FLOT2 PE=2 SV=1			1	1	0.0132	41684.6	5.23
K7EKW9	$16-15	tr	K7EKW9	HUMAN Flotillin-2 (Fragment) OS=Homo sapiens OX=9606 GN=FLOT2 PE=1 SV=1			1	1	0.0201	27859.6	4.88
J3QLD9	$16-16	tr	J3QLD9	HUMAN Flotillin-2 OS=Homo sapiens OX=9606 GN=FLOT2 PE=1 SV=1			1	1	0.0117	47141.8	5.24
A0A024QZ62	$16-17	tr	A0A024QZ62	HUMAN HCG1998851, isoform CRA	c OS=Homo sapiens OX=9606 GN=hCG	1998851 PE=4 SV=1	1	1	0.0117	47063.6	5.19
B4DR01	$16-18	tr	B4DR01	HUMAN cDNA FLJ55480, highly similar to Exportin-1 OS=Homo sapiens OX=9606 PE=2 SV=1			1	1	0.0064	89996.9	5.5
B3KWD0	$16-19	tr	B3KWD0	HUMAN cDNA FLJ42779 fis, clone BRAWH3005300, highly similar to Exportin-1 OS=Homo sapiens OX=9606 PE=2 SV=1			1	1	0.007	82418.2	5.46
E7EMK3	$16-20	tr	E7EMK3	HUMAN Flotillin-2 OS=Homo sapiens OX=9606 GN=FLOT2 PE=1 SV=1			1	1	0.0104	53136.8	5.17
FLOT2	$16-21	sp	Q14254	HUMAN Flotillin-2 OS=Homo sapiens OX=9606 GN=FLOT2 PE=1 SV=2			1	1	0.0117	47063.6	5.19
B7Z3H3	$16-22	tr	B7Z3H3	HUMAN cDNA FLJ56748, highly similar to Centrosomal protein of 70 kDa OS=Homo sapiens OX=9606 PE=2 SV=1			1	1	0.0211	28190.1	8.44
C9JZ04	$16-23	tr	C9JZ04	HUMAN Centrosomal protein of 70 kDa (Fragment) OS=Homo sapiens OX=9606 GN=CEP70 PE=1 SV=1			1	1	0.0431	13593.3	4.96
C9J0F4	$16-24	tr	C9J0F4	HUMAN Centrosomal protein of 70 kDa (Fragment) OS=Homo sapiens OX=9606 GN=CEP70 PE=1 SV=1			1	1	0.2174	2617.95	5.88
A0A140VJG2	$16-25	tr	A0A140VJG2	HUMAN Testicular tissue protein Li 36 OS=Homo sapiens OX=9606 PE=2 SV=1			1	1	0.0084	69751	5.52
LMBD2	$16-26	sp	Q68DH5	HUMAN LMBR1 domain-containing protein 2 OS=Homo sapiens OX=9606 GN=LMBRD2 PE=1 SV=1			1	1	0.0072	81171.3	7.25
Q9BTI6	$16-27	tr	Q9BTI6	HUMAN FLOT2 protein OS=Homo sapiens OX=9606 GN=FLOT2 PE=2 SV=1			1	1	0.013	42565.4	5.22
CEP70	$16-28	sp	Q8NHQ1	HUMAN Centrosomal protein of 70 kDa OS=Homo sapiens OX=9606 GN=CEP70 PE=1 SV=2			1	1	0.0084	69751	5.52
B4DTZ7	$16-29	tr	B4DTZ7	HUMAN cDNA FLJ57146, highly similar to Homo sapiens LMBR1 domain containing 2 (LMBRD2), mRNA OS=Homo sapiens OX=9606 PE=2 SV=1			1	1	0.0085	69333.6	6.72
		R20180901112_EVEN,4031					K.IMTEK.Y ! R.IMTEK.L ! K.IMTEK.E ! K.LMTEK.A ! R.LMTEK.Q ! R.LMTEK.Y	621.328	0.00028	2	1	20.88	0	1.4	0|0	sp|P17706|PTN2_HUMAN/tr|Q59F91|Q59F91_HUMAN/tr|K7EIY0|K7EIY0_HUMAN/tr|A8K3N4|A8K3N4_HUMAN/tr|K7ENP9|K7ENP9_HUMAN/tr|D3DUJ3|D3DUJ3_HUMAN/tr|K7EQG9|K7EQG9_HUMAN/tr|K7EIE9|K7EIE9_HUMAN ! sp|O14980|XPO1_HUMAN/tr|B7ZB16|B7ZB16_HUMAN/tr|B3KWD0|B3KWD0_HUMAN/tr|B4DR01|B4DR01_HUMAN ! sp|Q14254|FLOT2_HUMAN/tr|E7EMK3|E7EMK3_HUMAN/tr|K7EKW9|K7EKW9_HUMAN/tr|Q6FG43|Q6FG43_HUMAN/tr|A0A024QZ62|A0A024QZ62_HUMAN/t…		6	0		0	2	MASCOT		T
H0Y9E6	$17-1	tr	H0Y9E6	HUMAN Centromere protein H (Fragment) OS=Homo sapiens OX=9606 GN=CENPH PE=1 SV=1			1	1	0.0535	22000.5	8.67
		R20180901112_EVEN,16363					-.XEDRM*TLLLR.L	1249.66	-0.02225	2	1	20.65	0	1.48	0|0	tr|H0Y9E6|H0Y9E6_HUMAN		6.07	1	15.994919 Oxidation (M)	0	2	MASCOT		T
H7C1Z5	$18-1	tr	H7C1Z5	HUMAN Uncharacterized protein C2orf73 (Fragment) OS=Homo sapiens OX=9606 GN=C2orf73 PE=1 SV=1			1	1	0.1098	9386.48	8.52
		R20180901112_EVEN,11281					-.XEDKHQQHK.I	1205.61	-0.00255	2	1	28.91	0	0.365	0|0	tr|H7C1Z5|H7C1Z5_HUMAN		6.92	2		0	2	MASCOT		T
J9JIE4	$19-1	tr	J9JIE4	HUMAN Uncharacterized protein C19orf47 (Fragment) OS=Homo sapiens OX=9606 GN=C19orf47 PE=1 SV=1			1	1	0.0548	15607	7.87
		R20180901112_EVEN,3251					-.X*GSSVRAR.E	879.447	0.01378	2	1	20.57	0	1.27	0|0	tr|J9JIE4|J9JIE4_HUMAN		12	1	15.994919 Oxidation (M)	0	2	MASCOT		T
L0R5A1	$20-1	tr	L0R5A1	HUMAN Alternative protein CSF2RB OS=Homo sapiens OX=9606 GN=CSF2RB PE=4 SV=1			1	1	0.0741	11645.4	11.3
		R20180901112_EVEN,8493					R.LASIVTPR.N	856.525	0.00046	2	1	26.42	0	0.125	0|0	tr|L0R5A1|L0R5A1_HUMAN		9.75	0		0	2	MASCOT		T
Q4LE79	$21-1	tr	Q4LE79	HUMAN DSP variant protein (Fragment) OS=Homo sapiens OX=9606 GN=DSP variant protein PE=2 SV=1			1	1	0.0034	265192	7.19
DESP	$21-2	sp	P15924	HUMAN Desmoplakin OS=Homo sapiens OX=9606 GN=DSP PE=1 SV=3			1	1	0.0028	331770	6.44
		R20180901112_EVEN,4219					K.STLEAETR.V	906.453	0.00136	2	1	31.34	0	0.0681	0|0	sp|P15924|DESP_HUMAN/tr|Q4LE79|Q4LE79_HUMAN		4.53	0		0	2	MASCOT		T
Q7Z3B7	$22-1	tr	Q7Z3B7	HUMAN Uncharacterized protein DKFZp451N061 (Fragment) OS=Homo sapiens OX=9606 GN=DKFZp451N061 PE=2 SV=1			1	1	0.0071	142280	4.8
		R20180901112_EVEN,5371					K.TTEGQAEGK.E	920.432	-0.01521	2	1	50.87	0	0.000539	0|0	tr|Q7Z3B7|Q7Z3B7_HUMAN		4.53	0		0	2	MASCOT		T
Q86WF6	$23-1	tr	Q86WF6	HUMAN Sarcoma antigen NY-SAR-22 (Fragment) OS=Homo sapiens OX=9606 PE=2 SV=1			1	1	0.0471	29835.8	10.22
		R20180901112_EVEN,13712					K.IRXETRPLSGAR.A	1342.75	0.02256	2	1	21.93	0	0.552	0|0	tr|Q86WF6|Q86WF6_HUMAN		11.7	1		0	2	MASCOT		T
Q9C063	$24-1	tr	Q9C063	HUMAN LYST-interacting protein LIP5 (Fragment) OS=Homo sapiens OX=9606 PE=2 SV=1			1	1	0.0224	25803.7	9.09
Q6I929	$24-2	tr	Q6I929	HUMAN HCG1978654 OS=Homo sapiens OX=9606 GN=pseudoTPMT PE=4 SV=1			1	1	0.0203	28397.8	8.44
		R20180901112_EVEN,9704					K.IMILK.K ! R.LMLLK.N	617.405	-1e-05	2	1	35.29	0	0.0117	0|0	tr|Q9C063|Q9C063_HUMAN ! tr|Q6I929|Q6I929_HUMAN		8.75	0		0	2	MASCOT		T
	----- summary -----
	Total protein	: 146
	Total protein group	: 24
	UniPepCount	ProteinGroupCount					Percent	ProteinCount	Percent
	1	23					0.9583	143	0.9795
	2	1					0.0417	3	0.0205
