# Supplementary material for: Tumor Suppressor LINC02487 Inhibits Oral Squamous Cell Carcinoma Cell Migration and Invasion Through the USP17–SNAI1 Axis
Source: Front Oncol. 2020 Oct 29;10:559808. doi: 10.3389/fonc.2020.559808 (PMC7658685; doi:10.3389/fonc.2020.559808)
Supplement: Supplementary file 1 [file DataSheet_1.zip › Mass spectrometry/result/R20180901112_LACZ.xlsx]

## Sheet: R20180901112_LACZ
	Reference						PepCount	UniquePepCount	CoverPercent	MW	PI
	FileScan						Sequence	MH+	Diff(MH+)	Charge	Rank	Score	DeltaScore	ExpectValue	Ions	Reference	DIFF_MODIFIED_CANDIDATE	PI	MissCleavage	Modification	MatchedTIC	NumProteaseTermini	Engine	Tag	Decoy
$1-1	tr	B2ZZ90	B2ZZ90	HUMAN Acetyl-Coenzyme A carboxylase alpha OS=Homo sapiens OX=9606 GN=ACACA PE=2 SV=1			4	4	0.0179	265551	5.95
$1-2	tr	A0A024R0Y2	A0A024R0Y2	HUMAN HCG30204, isoform CRA	a OS=Homo sapiens OX=9606 GN=hCG	30204 PE=4 SV=1	4	4	0.0185	257236	6.16
$1-3	sp	Q13085	ACACA	HUMAN Acetyl-CoA carboxylase 1 OS=Homo sapiens OX=9606 GN=ACACA PE=1 SV=2			4	4	0.0179	265551	5.95
	R20180901112_LACZ,14346						K.AVVMDLLR.Q	916.528	0.00052	2	1	25.94	0	0.343	0|0	sp|Q13085|ACACA_HUMAN/tr|B2ZZ90|B2ZZ90_HUMAN/tr|A0A024R0Y2|A0A024R0Y2_HUMAN/tr|A2NX49|A2NX49_HUMAN		5.88	0		0	2	MASCOT		T
	R20180901112_LACZ,4813						K.ENDPSVMR.S	947.425	0.00047	2	1	30.63	0	0.0204	0|0	sp|Q13085|ACACA_HUMAN/tr|B2ZZ90|B2ZZ90_HUMAN/tr|A0A024R0Y2|A0A024R0Y2_HUMAN/tr|A2NX49|A2NX49_HUMAN		4.37	0		0	2	MASCOT		T
	R20180901112_LACZ,13539						R.LGGIPVGVVAVETR.T	1366.81	0.00033	2	1	41.96	0	0.00182	0|0	sp|Q13085|ACACA_HUMAN/tr|B4DIG6|B4DIG6_HUMAN/tr|B4DIR2|B4DIR2_HUMAN/tr|B4DIW1|B4DIW1_HUMAN/tr|B2ZZ90|B2ZZ90_HUMAN/tr|Q59FY4|Q59FY4_HUMAN/tr|B4DWK9|B4DWK9_HUMAN/tr|Q7Z5W8|Q7Z5W8_HUMAN/tr|A0A024R0Y2|A0A024R0Y2_HUMAN		6	0		0	2	MASCOT		T
	R20180901112_LACZ,15123						R.NSVSNFLHSLER.G	1402.71	-0.00054	3	1	21.06	0	0.723	0|0	sp|Q13085|ACACA_HUMAN/tr|B2ZZ90|B2ZZ90_HUMAN/tr|A0A024R0Y2|A0A024R0Y2_HUMAN/tr|A2NX49|A2NX49_HUMAN		6.75	0		0	2	MASCOT		T
$2-1	tr	Q4LE79	Q4LE79	HUMAN DSP variant protein (Fragment) OS=Homo sapiens OX=9606 GN=DSP variant protein PE=2 SV=1			2	2	0.0069	265192	7.19
$2-2	sp	P15924	DESP	HUMAN Desmoplakin OS=Homo sapiens OX=9606 GN=DSP PE=1 SV=3			2	2	0.0056	331770	6.44
	R20180901112_LACZ,4210						K.STLEAETR.V	906.453	0.00016	2	1	34	0	0.0369	0|0	sp|P15924|DESP_HUMAN/tr|Q4LE79|Q4LE79_HUMAN		4.53	0		0	2	MASCOT		T
	R20180901112_LACZ,4569						R.AESGPDLR.Y	844.416	-0.0006	2	1	21.02	0	0.3	0|0	sp|P15924|DESP_HUMAN/tr|Q4LE79|Q4LE79_HUMAN/tr|B4E2A0|B4E2A0_HUMAN/tr|G1UI31|G1UI31_HUMAN		4.37	0		0	2	MASCOT		T
$3-1	tr	A0N4V7	A0N4V7	HUMAN HCG2039797 (Fragment) OS=Homo sapiens OX=9606 GN=Tcr-alpha PE=4 SV=1			3	1	0.381	2213.56	9.79
$3-2	tr	A0A075B6Z2	A0A075B6Z2	HUMAN T cell receptor alpha joining 56 (Fragment) OS=Homo sapiens OX=9606 GN=TRAJ56 PE=4 SV=1			3	1	0.381	2110.41	10.29
	R20180901112_LACZ,8497						K.GITLSVRP.-	842.509	-0.00054	2	1	30.55	0	0.048	0|0	tr|A0N4V7|A0N4V7_HUMAN/tr|A0A075B6Z2|A0A075B6Z2_HUMAN		9.75	0		0	2	MASCOT		T
	R20180901112_LACZ,8835						K.GITLSVRP.-	842.509	0.00026	2		29.96	0	0.055	0|0	tr|A0N4V7|A0N4V7_HUMAN/tr|A0A075B6Z2|A0A075B6Z2_HUMAN		9.75	0		0	2	MASCOT		T
	R20180901112_LACZ,9231						K.GITLSVRP.-	842.509	-0.0012	2	1	22.86	0	0.282	0|0	tr|A0N4V7|A0N4V7_HUMAN/tr|A0A075B6Z2|A0A075B6Z2_HUMAN		9.75	0		0	2	MASCOT		T
$4-1	sp	Q9NXV6	CARF	HUMAN CDKN2A-interacting protein OS=Homo sapiens OX=9606 GN=CDKN2AIP PE=1 SV=3			2	1	0.0086	61124.2	9.13
$4-2	tr	B3KTW3	B3KTW3	HUMAN cDNA FLJ38861 fis, clone MESAN2011984, highly similar to Homo sapiens collaborates/cooperates with ARF (alternate reading frame) protein (CARF), mRNA OS=Homo sapiens OX=9606 PE=2 SV=1			2	1	0.0154	34083.9	9.42
	R20180901112_LACZ,5673						K.TVAWK.L	604.345	-0.00025	2	1	24.66	0	0.326	0|0	sp|Q9NXV6|CARF_HUMAN/tr|B3KTW3|B3KTW3_HUMAN		8.41	0		0	2	MASCOT		T
	R20180901112_LACZ,5970						K.TVAWK.L	604.345	-3e-05	2	1	25.33	0	0.279	0|0	sp|Q9NXV6|CARF_HUMAN/tr|B3KTW3|B3KTW3_HUMAN		8.41	0		0	2	MASCOT		T
$5-1	tr	A0A2P9AR83	A0A2P9AR83	HUMAN Uncharacterized protein OS=Homo sapiens OX=9606 GN=BQ8482	360079 PE=4 SV=1		2	1	0.1132	5458.43	8
	R20180901112_LACZ,5871						R.YVLTGR.R	708.404	-0.00021	2	1	29.9	0	0.0709	0|0	tr|A0A2P9AR83|A0A2P9AR83_HUMAN		8.75	0		0	2	MASCOT		T
	R20180901112_LACZ,6170						R.YVLTGR.R	708.404	-0.00035	2	1	29.95	0	0.0691	0|0	tr|A0A2P9AR83|A0A2P9AR83_HUMAN		8.75	0		0	2	MASCOT		T
$6-1	tr	L0R5A1	L0R5A1	HUMAN Alternative protein CSF2RB OS=Homo sapiens OX=9606 GN=CSF2RB PE=4 SV=1			2	1	0.0741	11645.4	11.3
	R20180901112_LACZ,8614						R.LASIVTPR.N	856.525	0.00088	2	1	28.85	0	0.0738	0|0	tr|L0R5A1|L0R5A1_HUMAN		9.75	0		0	2	MASCOT		T
	R20180901112_LACZ,8979						R.LASIVTPR.N	856.525	-0.00026	2	1	26.55	0	0.121	0|0	tr|L0R5A1|L0R5A1_HUMAN		9.75	0		0	2	MASCOT		T
$7-1	sp	O95139	NDUB6	HUMAN NADH dehydrogenase [ubiquinone] 1 beta subcomplex subunit 6 OS=Homo sapiens OX=9606 GN=NDUFB6 PE=1 SV=3			1	1	0.0391	15489	9.63
$7-2	tr	A0A087WZX2	A0A087WZX2	HUMAN NADH dehydrogenase [ubiquinone] 1 beta subcomplex subunit 6 OS=Homo sapiens OX=9606 GN=NDUFB6 PE=1 SV=1			1	1	0.0515	11715.5	9.47
	R20180901112_LACZ,4675						K.FLENK.S	650.351	2e-05	2	1	22.31	0	0.49	0|0	sp|O95139|NDUB6_HUMAN/tr|A0A087WZX2|A0A087WZX2_HUMAN		6	0		0	2	MASCOT		T
$8-1	sp	Q3KNS1	PTHD3	HUMAN Patched domain-containing protein 3 OS=Homo sapiens OX=9606 GN=PTCHD3 PE=1 SV=3			1	1	0.013	86870.7	5.84
$8-2	tr	A0A087WVH3	A0A087WVH3	HUMAN Patched domain-containing protein 3 OS=Homo sapiens OX=9606 GN=PTCHD3 PE=4 SV=1			1	1	0.0188	59642.9	6.14
	R20180901112_LACZ,11648						K.TNLADDIRER.M	1202.61	0.01114	2	1	27.2	0	0.129	0|0	sp|Q3KNS1|PTHD3_HUMAN/tr|A0A087WVH3|A0A087WVH3_HUMAN		4.56	1		0	2	MASCOT		T
$9-1	sp	Q4VNC0	AT135	HUMAN Probable cation-transporting ATPase 13A5 OS=Homo sapiens OX=9606 GN=ATP13A5 PE=2 SV=1			1	1	0.0066	137325	8.19
	R20180901112_LACZ,3956						K.GLEELESR.L	932.468	-0.01072	2	1	23.41	0	0.439	0|0	sp|Q4VNC0|AT135_HUMAN		4.25	0		0	2	MASCOT		T
$10-1	sp	Q99877	H2B1N	HUMAN Histone H2B type 1-N OS=Homo sapiens OX=9606 GN=HIST1H2BN PE=1 SV=3			1	1	0.119	13922	10.31
$10-2	sp	Q99880	H2B1L	HUMAN Histone H2B type 1-L OS=Homo sapiens OX=9606 GN=HIST1H2BL PE=1 SV=3			1	1	0.119	13952	10.31
$10-3	sp	Q93079	H2B1H	HUMAN Histone H2B type 1-H OS=Homo sapiens OX=9606 GN=HIST1H2BH PE=1 SV=3			1	1	0.119	13891.9	10.31
$10-4	tr	A8K9J7	A8K9J7	HUMAN Histone H2B OS=Homo sapiens OX=9606 PE=2 SV=1			1	1	0.119	13996.1	10.31
$10-5	tr	Q0D2M2	Q0D2M2	HUMAN HIST1H2BC protein OS=Homo sapiens OX=9606 GN=HIST1H2BC PE=2 SV=1			1	1	0.119	13833.9	10.39
$10-6	tr	B4DR52	B4DR52	HUMAN Histone H2B OS=Homo sapiens OX=9606 PE=2 SV=1			1	1	0.0904	18040.7	10.31
$10-7	tr	A0A024RCJ2	A0A024RCJ2	HUMAN Histone H2B OS=Homo sapiens OX=9606 GN=HIST1H2BJ PE=3 SV=1			1	1	0.119	13904	10.31
$10-8	sp	Q8N257	H2B3B	HUMAN Histone H2B type 3-B OS=Homo sapiens OX=9606 GN=HIST3H2BB PE=1 SV=3			1	1	0.119	13907.9	10.31
$10-9	sp	Q5QNW6	H2B2F	HUMAN Histone H2B type 2-F OS=Homo sapiens OX=9606 GN=HIST2H2BF PE=1 SV=3			1	1	0.119	13920	10.31
$10-10	sp	Q99879	H2B1M	HUMAN Histone H2B type 1-M OS=Homo sapiens OX=9606 GN=HIST1H2BM PE=1 SV=3			1	1	0.119	13989.1	10.31
$10-11	sp	P23527	H2B1O	HUMAN Histone H2B type 1-O OS=Homo sapiens OX=9606 GN=HIST1H2BO PE=1 SV=3			1	1	0.119	13906	10.31
$10-12	sp	P33778	H2B1B	HUMAN Histone H2B type 1-B OS=Homo sapiens OX=9606 GN=HIST1H2BB PE=1 SV=2			1	1	0.119	13950	10.31
$10-13	sp	P57053	H2BFS	HUMAN Histone H2B type F-S OS=Homo sapiens OX=9606 GN=H2BFS PE=1 SV=2			1	1	0.119	13944	10.37
$10-14	sp	Q16778	H2B2E	HUMAN Histone H2B type 2-E OS=Homo sapiens OX=9606 GN=HIST2H2BE PE=1 SV=3			1	1	0.119	13920	10.31
$10-15	tr	U3KQK0	U3KQK0	HUMAN Histone H2B OS=Homo sapiens OX=9606 GN=HIST1H2BN PE=1 SV=1			1	1	0.0904	18803.7	10.53
$10-16	tr	I6L9F7	I6L9F7	HUMAN Histone H2B (Fragment) OS=Homo sapiens OX=9606 GN=HIST1H2BM PE=2 SV=1			1	1	0.1087	15156.4	10.25
$10-17	tr	A0A024RCL8	A0A024RCL8	HUMAN Histone H2B OS=Homo sapiens OX=9606 GN=HIST1H2BK PE=3 SV=1			1	1	0.119	13890	10.31
$10-18	tr	B2R4S9	B2R4S9	HUMAN Histone H2B OS=Homo sapiens OX=9606 GN=HIST1H2BE PE=2 SV=1			1	1	0.119	13906	10.31
$10-19	tr	A0A024RCJ9	A0A024RCJ9	HUMAN Histone H2B OS=Homo sapiens OX=9606 GN=HIST1H2BN PE=3 SV=1			1	1	0.119	13922	10.31
$10-20	tr	A0A024QZZ7	A0A024QZZ7	HUMAN Histone H2B OS=Homo sapiens OX=9606 GN=HIST1H2BD PE=3 SV=1			1	1	0.119	13936	10.31
$10-21	sp	P62807	H2B1C	HUMAN Histone H2B type 1-C/E/F/G/I OS=Homo sapiens OX=9606 GN=HIST1H2BC PE=1 SV=4			1	1	0.119	13906	10.31
$10-22	sp	O60814	H2B1K	HUMAN Histone H2B type 1-K OS=Homo sapiens OX=9606 GN=HIST1H2BK PE=1 SV=3			1	1	0.119	13890	10.31
$10-23	sp	P06899	H2B1J	HUMAN Histone H2B type 1-J OS=Homo sapiens OX=9606 GN=HIST1H2BJ PE=1 SV=3			1	1	0.119	13904	10.31
$10-24	sp	P58876	H2B1D	HUMAN Histone H2B type 1-D OS=Homo sapiens OX=9606 GN=HIST1H2BD PE=1 SV=2			1	1	0.119	13936	10.31
	R20180901112_LACZ,15722						K.AM*GIM*NSFVNDIFER.I	1775.81	0.00839	2	1	36.76	0	0.137	0|0	sp|P62807|H2B1C_HUMAN/sp|P58876|H2B1D_HUMAN/sp|P06899|H2B1J_HUMAN/sp|O60814|H2B1K_HUMAN/sp|Q99879|H2B1M_HUMAN/sp|Q5QNW6|H2B2F_HUMAN/sp|Q8N257|H2B3B_HUMAN/sp|P23527|H2B1O_HUMAN/sp|Q16778|H2B2E_HUMAN/sp|P57053|H2BFS_HUMAN/sp|P33778|H2B1B_HUMAN/sp|Q93079|H2B1H_HUMAN/sp|Q99880|H2B1L_HUMAN/sp|Q99877|H2B1N_HUMAN/tr|A8K9J7|A8K9J7_HUMAN/tr|A0A024RCJ2|A0A024RCJ2_HUMAN/tr|B4DR52|B4DR52_HUMAN/tr|Q0D2M2|Q0D2…		4.37	0	15.994919 Oxidation (M)	0	2	MASCOT		T
$11-1	tr	A0A141AZK2	A0A141AZK2	HUMAN MHC class II antigen (Fragment) OS=Homo sapiens OX=9606 GN=HLA-DPB1 PE=4 SV=1			1	1	0.0575	10504.6	7.99
$11-2	tr	A0A0G2R1V2	A0A0G2R1V2	HUMAN MHC class II antigen (Fragment) OS=Homo sapiens OX=9606 GN=HLA-DPB1 PE=4 SV=1			1	1	0.0575	10504.6	7.99
$11-3	tr	A0A024R8L2	A0A024R8L2	HUMAN HCG1987119, isoform CRA	a OS=Homo sapiens OX=9606 GN=hCG	1987119 PE=1 SV=1	1	1	0.0103	55074.5	8.11
$11-4	tr	A0A2P9APT1	A0A2P9APT1	HUMAN Uncharacterized protein OS=Homo sapiens OX=9606 GN=BQ8482	340070 PE=4 SV=1		1	1	0.0143	38090.5	4.4
$11-5	tr	Q9H614	Q9H614	HUMAN cDNA: FLJ22686 fis, clone HSI10987 OS=Homo sapiens OX=9606 PE=1 SV=1			1	1	0.0103	55014.5	8.08
	R20180901112_LACZ,7544						M.QEFAR.R ! R.QEFAR.F ! R.QEFAR.A	650.326	0.01113	1	1	26.17	0	0.478	0|0	tr|Q9H614|Q9H614_HUMAN/tr|A0A024R8L2|A0A024R8L2_HUMAN ! tr|A0A0G2R1V2|A0A0G2R1V2_HUMAN/tr|A0A141AZK2|A0A141AZK2_HUMAN ! tr|A0A2P9APT1|A0A2P9APT1_HUMAN		6	0		0	2	MASCOT		T
$12-1	tr	A0A2P9AIB8	A0A2P9AIB8	HUMAN Formyltransferase/hydrolase complex Fhc subunit A OS=Homo sapiens OX=9606 GN=fhcA PE=4 SV=1			1	1	0.0129	58046.4	5.89
	R20180901112_LACZ,13393						K.FSSAAAR.L	709.363	0.00774	1	1	24.46	0	0.798	0|0	tr|A0A2P9AIB8|A0A2P9AIB8_HUMAN		9.75	0		0	2	MASCOT		T
$13-1	tr	A0A2P9ALX2	A0A2P9ALX2	HUMAN Chaperone Hsp60, peptide-dependent ATPase, heat shock protein OS=Homo sapiens OX=9606 GN=groEL PE=4 SV=1			1	1	0.0111	56841.8	5.27
$13-2	tr	A0A2P9ASV5	A0A2P9ASV5	HUMAN Chaperone Hsp60, peptide-dependent ATPase, heat shock protein OS=Homo sapiens OX=9606 GN=groEL PE=4 SV=1			1	1	0.0109	57596.7	5.41
$13-3	tr	A0A2P9AGW9	A0A2P9AGW9	HUMAN Chaperone Hsp60, peptide-dependent ATPase, heat shock protein OS=Homo sapiens OX=9606 GN=groEL PE=4 SV=1			1	1	0.011	57997.7	5.15
	R20180901112_LACZ,4789						K.VTLGPK.G	614.387	0	2	1	26.75	0	0.1	0|0	tr|A0A2P9AGW9|A0A2P9AGW9_HUMAN/tr|A0A2P9ASV5|A0A2P9ASV5_HUMAN/tr|A0A2P9ALX2|A0A2P9ALX2_HUMAN		8.72	0		0	2	MASCOT		T
$14-1	tr	A8K0W1	A8K0W1	HUMAN cDNA FLJ76645, highly similar to Homo sapiens protocadherin 11 Y-linked (PCDH11Y), transcript variant a, mRNA (Fragment) OS=Homo sapiens OX=9606 PE=2 SV=1			1	1	0.0135	98169.3	4.76
$14-2	tr	B4DSM3	B4DSM3	HUMAN cDNA FLJ56943, highly similar to Protocadherin-11 X-linked (Fragment) OS=Homo sapiens OX=9606 PE=2 SV=1			1	1	0.0134	98962.3	4.72
$14-3	tr	B7ZAE8	B7ZAE8	HUMAN cDNA, FLJ79162, highly similar to Protocadherin-11 X-linked (Fragment) OS=Homo sapiens OX=9606 PE=2 SV=1			1	1	0.0134	99034.4	4.71
$14-4	tr	B4DSA0	B4DSA0	HUMAN cDNA FLJ61367, highly similar to Protocadherin-11 X-linked OS=Homo sapiens OX=9606 PE=2 SV=1			1	1	0.0131	101031	4.92
$14-5	sp	Q9BZA8	PC11Y	HUMAN Protocadherin-11 Y-linked OS=Homo sapiens OX=9606 GN=PCDH11Y PE=1 SV=1			1	1	0.009	146773	5.03
$14-6	sp	Q9BZA7	PC11X	HUMAN Protocadherin-11 X-linked OS=Homo sapiens OX=9606 GN=PCDH11X PE=2 SV=1			1	1	0.0089	147557	5.04
	R20180901112_LACZ,13817						R.IDREKLCAGIPR.D	1427.78	-0.00757	2	1	28.1	0	0.126	0|0	sp|Q9BZA7|PC11X_HUMAN/sp|Q9BZA8|PC11Y_HUMAN/tr|B4DSA0|B4DSA0_HUMAN/tr|B7ZAE8|B7ZAE8_HUMAN/tr|B4DSM3|B4DSM3_HUMAN/tr|A8K0W1|A8K0W1_HUMAN		8.22	2		0	2	MASCOT		T
$15-1	tr	B2R4C5	B2R4C5	HUMAN Lysozyme OS=Homo sapiens OX=9606 GN=LYZ PE=2 SV=1			1	1	0.0608	16536.9	9.38
$15-2	tr	F8VV32	F8VV32	HUMAN Lysozyme OS=Homo sapiens OX=9606 GN=LYZ PE=1 SV=1			1	1	0.0865	11488.1	9.27
$15-3	tr	A0A0B4J259	A0A0B4J259	HUMAN Lysozyme OS=Homo sapiens OX=9606 GN=LYZ PE=1 SV=1			1	1	0.0657	15328.7	8.99
$15-4	sp	P61626	LYSC	HUMAN Lysozyme C OS=Homo sapiens OX=9606 GN=LYZ PE=1 SV=1			1	1	0.0608	16536.9	9.38
	R20180901112_LACZ,2994						R.ATNYNAGDR.S	981.438	0.0003	2	1	28.4	0	0.0505	0|0	sp|P61626|LYSC_HUMAN/tr|A0A0B4J259|A0A0B4J259_HUMAN/tr|F8VV32|F8VV32_HUMAN/tr|B2R4C5|B2R4C5_HUMAN		5.88	0		0	2	MASCOT		T
$16-1	tr	B4DX25	B4DX25	HUMAN cDNA FLJ50048, highly similar to X-linked retinitis pigmentosa GTPaseregulator-interacting protein 1 OS=Homo sapiens OX=9606 PE=2 SV=1			1	1	0.0082	70060.5	4.92
$16-2	tr	G3V236	G3V236	HUMAN X-linked retinitis pigmentosa GTPase regulator-interacting protein 1 OS=Homo sapiens OX=9606 GN=RPGRIP1 PE=1 SV=1			1	1	0.0053	108089	5.55
$16-3	tr	G3V3I7	G3V3I7	HUMAN X-linked retinitis pigmentosa GTPase regulator-interacting protein 1 (Fragment) OS=Homo sapiens OX=9606 GN=RPGRIP1 PE=1 SV=1			1	1	0.0066	86986.8	5.1
$16-4	tr	G3V3F7	G3V3F7	HUMAN X-linked retinitis pigmentosa GTPase regulator-interacting protein 1 OS=Homo sapiens OX=9606 GN=RPGRIP1 PE=1 SV=1			1	1	0.004	142793	5.43
$16-5	tr	H0YIY1	H0YIY1	HUMAN X-linked retinitis pigmentosa GTPase regulator-interacting protein 1 (Fragment) OS=Homo sapiens OX=9606 GN=RPGRIP1 PE=4 SV=1			1	1	0.035	16427.3	5.03
$16-6	tr	A8K6N4	A8K6N4	HUMAN cDNA FLJ77152, highly similar to Homo sapiens RB1-inducible coiled-coil 1 (RB1CC1), mRNA (Fragment) OS=Homo sapiens OX=9606 PE=2 SV=1			1	1	0.0057	100067	5.51
$16-7	sp	Q8TDY2	RBCC1	HUMAN RB1-inducible coiled-coil protein 1 OS=Homo sapiens OX=9606 GN=RB1CC1 PE=1 SV=3			1	1	0.0031	183089	5.3
$16-8	sp	Q96KN7	RPGR1	HUMAN X-linked retinitis pigmentosa GTPase regulator-interacting protein 1 OS=Homo sapiens OX=9606 GN=RPGRIP1 PE=1 SV=2			1	1	0.0039	146680	5.47
$16-9	tr	Q5D221	Q5D221	HUMAN RPGRIP1d (Fragment) OS=Homo sapiens OX=9606 GN=RPGRIP1 PE=2 SV=1			1	1	0.035	16445.3	5.02
$16-10	tr	H0YJ99	H0YJ99	HUMAN X-linked retinitis pigmentosa GTPase regulator-interacting protein 1 (Fragment) OS=Homo sapiens OX=9606 GN=RPGRIP1 PE=4 SV=1			1	1	0.0847	7011.04	10.27
$16-11	sp	Q9NZS9	BFAR	HUMAN Bifunctional apoptosis regulator OS=Homo sapiens OX=9606 GN=BFAR PE=1 SV=1			1	1	0.0111	52737.4	6.11
$16-12	tr	H0YIP0	H0YIP0	HUMAN Methionine--tRNA ligase, cytoplasmic (Fragment) OS=Homo sapiens OX=9606 GN=MARS PE=1 SV=1			1	1	0.0228	24250.9	9.49
$16-13	tr	H3BMP2	H3BMP2	HUMAN Bifunctional apoptosis regulator OS=Homo sapiens OX=9606 GN=BFAR PE=1 SV=1			1	1	0.0154	38630.6	6.41
$16-14	tr	A8K492	A8K492	HUMAN cDNA FLJ76789, highly similar to Homo sapiens methionine-tRNA synthetase (MARS), mRNA OS=Homo sapiens OX=9606 PE=2 SV=1			1	1	0.0056	101143	5.82
$16-15	sp	P56192	SYMC	HUMAN Methionine--tRNA ligase, cytoplasmic OS=Homo sapiens OX=9606 GN=MARS PE=1 SV=2			1	1	0.0056	101115	5.82
$16-16	tr	H3BMY8	H3BMY8	HUMAN Bifunctional apoptosis regulator (Fragment) OS=Homo sapiens OX=9606 GN=BFAR PE=4 SV=1			1	1	0.049	12532.4	4.85
$16-17	tr	B2R9R6	B2R9R6	HUMAN cDNA, FLJ94525, highly similar to Homo sapiens bifunctional apoptosis regulator (BFAR), mRNA OS=Homo sapiens OX=9606 PE=2 SV=1			1	1	0.0111	52759.3	6.11
$16-18	tr	H3BSU2	H3BSU2	HUMAN Bifunctional apoptosis regulator (Fragment) OS=Homo sapiens OX=9606 GN=BFAR PE=4 SV=1			1	1	0.0243	24259.2	7.01
$16-19	tr	H3BTG6	H3BTG6	HUMAN Bifunctional apoptosis regulator (Fragment) OS=Homo sapiens OX=9606 GN=BFAR PE=4 SV=1			1	1	0.0515	11679.4	6.93
$16-20	tr	B3KXN8	B3KXN8	HUMAN Phosphoinositide phospholipase C (Fragment) OS=Homo sapiens OX=9606 PE=2 SV=1			1	1	0.0052	109115	5.66
$16-21	tr	A8K6P0	A8K6P0	HUMAN cDNA FLJ75039, highly similar to Homo sapiens aryl hydrocarbon receptor nuclear translocator (ARNT), transcript variant 3, mRNA OS=Homo sapiens OX=9606 PE=2 SV=1			1	1	0.0065	84719.6	6.19
$16-22	tr	X5D9H9	X5D9H9	HUMAN Aryl-hydrocarbon receptor nuclear translocator 2 isoform B OS=Homo sapiens OX=9606 GN=ARNT2 PE=2 SV=1			1	1	0.0128	43323.1	8.28
$16-23	tr	I6L9E7	I6L9E7	HUMAN ARNT protein OS=Homo sapiens OX=9606 GN=ARNT PE=2 SV=1			1	1	0.012	45921.1	5.79
$16-24	tr	Q53F30	Q53F30	HUMAN Aryl hydrocarbon receptor nuclear translocator isoform 2 variant (Fragment) OS=Homo sapiens OX=9606 PE=2 SV=1			1	1	0.0159	34821.9	7.58
$16-25	tr	Q9NVB8	Q9NVB8	HUMAN cDNA FLJ10824 fis, clone NT2RP4001086 (Fragment) OS=Homo sapiens OX=9606 PE=2 SV=1			1	1	0.0054	101181	5.79
$16-26	tr	B0AZM1	B0AZM1	HUMAN cDNA, FLJ79461, highly similar to Aryl hydrocarbon receptor nuclear translocator OS=Homo sapiens OX=9606 PE=2 SV=1			1	1	0.0065	84992.9	6.28
$16-27	tr	X5D7T2	X5D7T2	HUMAN Aryl-hydrocarbon receptor nuclear translocator 2 isoform C OS=Homo sapiens OX=9606 GN=ARNT2 PE=2 SV=1			1	1	0.0072	76266.8	7.28
$16-28	tr	X5DP31	X5DP31	HUMAN Aryl-hydrocarbon receptor nuclear translocator 2 isoform E OS=Homo sapiens OX=9606 GN=ARNT2 PE=2 SV=1			1	1	0.0076	72452.6	8.81
$16-29	tr	A0A087WVE9	A0A087WVE9	HUMAN Aryl hydrocarbon receptor nuclear translocator 2 OS=Homo sapiens OX=9606 GN=ARNT2 PE=1 SV=1			1	1	0.007	79009.9	7.3
$16-30	tr	X5DP40	X5DP40	HUMAN Aryl-hydrocarbon receptor nuclear translocator 2 isoform C OS=Homo sapiens OX=9606 GN=ARNT2 PE=2 SV=1			1	1	0.0072	76137.6	7.28
$16-31	tr	A6NGV6	A6NGV6	HUMAN Aryl hydrocarbon receptor nuclear translocator OS=Homo sapiens OX=9606 GN=ARNT PE=1 SV=4			1	1	0.012	45924.1	5.79
$16-32	tr	B4E3L5	B4E3L5	HUMAN cDNA FLJ54656, highly similar to Aryl hydrocarbon receptor nuclear translocator OS=Homo sapiens OX=9606 PE=2 SV=1			1	1	0.0068	82315.2	6.09
$16-33	tr	O43392	O43392	HUMAN Aryl hydrocarbon receptor nuclear translocator OS=Homo sapiens OX=9606 GN=ARNT PE=2 SV=1			1	1	0.0152	36012.1	6.34
$16-34	tr	X5DQN9	X5DQN9	HUMAN Aryl-hydrocarbon receptor nuclear translocator 2 isoform D (Fragment) OS=Homo sapiens OX=9606 GN=ARNT2 PE=2 SV=1			1	1	0.007	78690.4	6.25
$16-35	tr	Q7Z3A3	Q7Z3A3	HUMAN Uncharacterized protein DKFZp686M216 OS=Homo sapiens OX=9606 GN=DKFZp686M216 PE=2 SV=1			1	1	0.0088	62380.2	6.9
$16-36	tr	B4DF48	B4DF48	HUMAN cDNA FLJ61221, highly similar to Protein FAM21C OS=Homo sapiens OX=9606 PE=2 SV=1			1	1	0.0049	111792	5.58
$16-37	tr	A0A0D9SG17	A0A0D9SG17	HUMAN Phosphoinositide phospholipase C (Fragment) OS=Homo sapiens OX=9606 GN=PLCB1 PE=1 SV=1			1	1	0.0052	109187	5.62
$16-38	tr	H0YCJ2	H0YCJ2	HUMAN Phosphoinositide phospholipase C (Fragment) OS=Homo sapiens OX=9606 GN=PLCB1 PE=1 SV=1			1	1	0.0055	104015	5.99
$16-39	tr	A0A087WT80	A0A087WT80	HUMAN Phosphoinositide phospholipase C OS=Homo sapiens OX=9606 GN=PLCB1 PE=1 SV=1			1	1	0.0044	129639	5.76
$16-40	tr	A0A1B0GWB6	A0A1B0GWB6	HUMAN Phosphoinositide phospholipase C OS=Homo sapiens OX=9606 GN=PLCB1 PE=1 SV=1			1	1	0.0047	122343	5.89
$16-41	tr	A0A087WW73	A0A087WW73	HUMAN Phosphoinositide phospholipase C OS=Homo sapiens OX=9606 GN=PLCB1 PE=1 SV=1			1	1	0.0046	124776	5.89
$16-42	tr	A0A1B0GW62	A0A1B0GW62	HUMAN 1-phosphatidylinositol 4,5-bisphosphate phosphodiesterase beta-1 (Fragment) OS=Homo sapiens OX=9606 GN=PLCB1 PE=1 SV=1			1	1	0.0251	23746.9	9.25
$16-43	tr	A0A0D9SGI7	A0A0D9SGI7	HUMAN 1-phosphatidylinositol 4,5-bisphosphate phosphodiesterase beta-1 (Fragment) OS=Homo sapiens OX=9606 GN=PLCB1 PE=1 SV=1			1	1	0.0216	27660.5	9.51
$16-44	tr	B4DRC6	B4DRC6	HUMAN Phosphoinositide phospholipase C (Fragment) OS=Homo sapiens OX=9606 PE=2 SV=1			1	1	0.0052	109028	5.66
$16-45	tr	B7Z1P9	B7Z1P9	HUMAN cDNA FLJ53722 OS=Homo sapiens OX=9606 PE=2 SV=1			1	1	0.0164	33829.9	5.69
$16-46	tr	F8W922	F8W922	HUMAN Multivesicular body subunit 12B (Fragment) OS=Homo sapiens OX=9606 GN=MVB12B PE=1 SV=1			1	1	0.0244	22582.3	5.46
$16-47	sp	Q9H7P6	MB12B	HUMAN Multivesicular body subunit 12B OS=Homo sapiens OX=9606 GN=MVB12B PE=1 SV=2			1	1	0.0157	35619.2	8.42
$16-48	tr	A0A024R8B8	A0A024R8B8	HUMAN Chromosome 9 open reading frame 28, isoform CRA	a OS=Homo sapiens OX=9606 GN=C9orf28 PE=4 SV=1		1	1	0.0157	35619.2	8.42
$16-49	tr	A0A0D9SF51	A0A0D9SF51	HUMAN Phosphoinositide phospholipase C (Fragment) OS=Homo sapiens OX=9606 GN=PLCB1 PE=1 SV=1			1	1	0.0052	109058	5.66
$16-50	sp	Q9NQ66	PLCB1	HUMAN 1-phosphatidylinositol 4,5-bisphosphate phosphodiesterase beta-1 OS=Homo sapiens OX=9606 GN=PLCB1 PE=1 SV=1			1	1	0.0041	138565	5.9
$16-51	tr	B7Z4X0	B7Z4X0	HUMAN cDNA FLJ55114 OS=Homo sapiens OX=9606 PE=2 SV=1			1	1	0.0234	24052.4	9.69
$16-52	sp	P00709	LALBA	HUMAN Alpha-lactalbumin OS=Homo sapiens OX=9606 GN=LALBA PE=1 SV=1			1	1	0.0352	16224.7	4.83
$16-53	sp	Q92526	TCPW	HUMAN T-complex protein 1 subunit zeta-2 OS=Homo sapiens OX=9606 GN=CCT6B PE=1 SV=5			1	1	0.0094	57820.8	6.85
$16-54	tr	A0A080YV01	A0A080YV01	HUMAN Lysozyme G OS=Homo sapiens OX=9606 GN=LYZG PE=3 SV=1			1	1	0.0352	16224.7	4.83
$16-55	sp	P27540	ARNT	HUMAN Aryl hydrocarbon receptor nuclear translocator OS=Homo sapiens OX=9606 GN=ARNT PE=1 SV=1			1	1	0.0063	86635.6	6.11
$16-56	sp	Q9HBZ2	ARNT2	HUMAN Aryl hydrocarbon receptor nuclear translocator 2 OS=Homo sapiens OX=9606 GN=ARNT2 PE=1 SV=2			1	1	0.007	78690.4	6.25
$16-57	tr	F8VWU1	F8VWU1	HUMAN Alpha-lactalbumin OS=Homo sapiens OX=9606 GN=LALBA PE=1 SV=1			1	1	0.0407	13986.1	4.57
	R20180901112_LACZ,8792						K.IIDLK.D ! K.ILDIK.G ! R.ILDLK.T ! K.ILDLK.E ! K.LIDIK.D ! K.LIDLK.D ! K.LLDIK.Q ! R.LLDLK.N ! K.LLDLK.E ! K.LLDLK.K	601.392	-0.00174	2	1	30.66	0	0.0737	0|0	sp|Q92526|TCPW_HUMAN ! sp|P00709|LALBA_HUMAN/tr|A0A080YV01|A0A080YV01_HUMAN/tr|F8VWU1|F8VWU1_HUMAN ! sp|Q9HBZ2|ARNT2_HUMAN/sp|P27540|ARNT_HUMAN/tr|A6NGV6|A6NGV6_HUMAN/tr|X5DP40|X5DP40_HUMAN/tr|A0A087WVE9|A0A087WVE9_HUMAN/tr|B4E3L5|B4E3L5_HUMAN/tr|Q7Z3A3|Q7Z3A3_HUMAN/tr|X5DQN9|X5DQN9_HUMAN/tr|O43392|O43392_HUMAN/tr|X5DP31|X5DP31_HUMAN/tr|I6L9E7|I6L9E7_HUMAN/tr|X5D9H9|X5D9H9_HUMAN/tr|A8K6P0|A8K6P0_…		5.84	0		0	2	MASCOT		T
$17-1	tr	E7EX59	E7EX59	HUMAN Propionyl-CoA carboxylase beta chain, mitochondrial OS=Homo sapiens OX=9606 GN=PCCB PE=1 SV=1			1	1	0.0105	61653	8.21
$17-2	sp	P05166	PCCB	HUMAN Propionyl-CoA carboxylase beta chain, mitochondrial OS=Homo sapiens OX=9606 GN=PCCB PE=1 SV=3			1	1	0.0111	58215	7.56
$17-3	tr	A0A1B2JLU8	A0A1B2JLU8	HUMAN PCCB OS=Homo sapiens OX=9606 GN=PCCB PE=4 SV=1			1	1	0.0107	60536.7	6.84
$17-4	tr	Q8WVH4	Q8WVH4	HUMAN Uncharacterized protein (Fragment) OS=Homo sapiens OX=9606 PE=2 SV=1			1	1	0.0323	20156	8.81
$17-5	tr	Q59GV0	Q59GV0	HUMAN Propionyl Coenzyme A carboxylase, beta polypeptide variant (Fragment) OS=Homo sapiens OX=9606 PE=2 SV=1			1	1	0.0108	59987.9	8
$17-6	tr	E9PEC3	E9PEC3	HUMAN Propionyl-CoA carboxylase beta chain, mitochondrial OS=Homo sapiens OX=9606 GN=PCCB PE=1 SV=1			1	1	0.0142	45420.6	5.94
$17-7	tr	C9JQS9	C9JQS9	HUMAN Propionyl-CoA carboxylase beta chain, mitochondrial OS=Homo sapiens OX=9606 GN=PCCB PE=1 SV=1			1	1	0.0107	60735.8	8.2
$17-8	tr	E9PDR0	E9PDR0	HUMAN Propionyl-CoA carboxylase beta chain, mitochondrial OS=Homo sapiens OX=9606 GN=PCCB PE=1 SV=1			1	1	0.0109	59403.2	7.17
$17-9	tr	E7ETT1	E7ETT1	HUMAN Propionyl-CoA carboxylase beta chain, mitochondrial OS=Homo sapiens OX=9606 GN=PCCB PE=1 SV=1			1	1	0.0115	56266.8	7.12
$17-10	tr	B7Z8A8	B7Z8A8	HUMAN cDNA FLJ53115, highly similar to Propionyl-CoA carboxylase beta chain, mitochondrial (EC 6.4.1.3) OS=Homo sapiens OX=9606 PE=2 SV=1			1	1	0.0134	48737.2	7.13
$17-11	tr	E7EUY3	E7EUY3	HUMAN Propionyl-CoA carboxylase beta chain, mitochondrial OS=Homo sapiens OX=9606 GN=PCCB PE=1 SV=1			1	1	0.0116	55708.2	6.83
$17-12	tr	E7ETT4	E7ETT4	HUMAN Propionyl-CoA carboxylase beta chain, mitochondrial OS=Homo sapiens OX=9606 GN=PCCB PE=1 SV=1			1	1	0.0124	52422.5	8.44
	R20180901112_LACZ,5060						K.VTVITR.K	688.435	5e-05	2	1	27.75	0	0.109	0|0	sp|P05166|PCCB_HUMAN/tr|E7EX59|E7EX59_HUMAN/tr|Q59GV0|Q59GV0_HUMAN/tr|Q8WVH4|Q8WVH4_HUMAN/tr|A0A1B2JLU8|A0A1B2JLU8_HUMAN/tr|E9PEC3|E9PEC3_HUMAN/tr|E7ETT1|E7ETT1_HUMAN/tr|E9PDR0|E9PDR0_HUMAN/tr|C9JQS9|C9JQS9_HUMAN/tr|E7ETT4|E7ETT4_HUMAN/tr|E7EUY3|E7EUY3_HUMAN/tr|B7Z8A8|B7Z8A8_HUMAN		9.72	0		0	2	MASCOT		T
$18-1	tr	H0YA55	H0YA55	HUMAN Serum albumin (Fragment) OS=Homo sapiens OX=9606 GN=ALB PE=1 SV=1			1	1	0.011	51458.8	6.62
$18-2	tr	B7WNR0	B7WNR0	HUMAN Serum albumin OS=Homo sapiens OX=9606 GN=ALB PE=1 SV=1			1	1	0.0101	56211.2	6.85
$18-3	tr	D6RHD5	D6RHD5	HUMAN Serum albumin OS=Homo sapiens OX=9606 GN=ALB PE=1 SV=1			1	1	0.0109	52058.6	6.45
$18-4	tr	B4DPR2	B4DPR2	HUMAN cDNA FLJ50830, highly similar to Serum albumin OS=Homo sapiens OX=9606 PE=2 SV=1			1	1	0.0096	59573.1	6.88
$18-5	tr	B4DPP6	B4DPP6	HUMAN cDNA FLJ54371, highly similar to Serum albumin OS=Homo sapiens OX=9606 PE=2 SV=1			1	1	0.0081	70362.2	5.78
$18-6	tr	F6KPG5	F6KPG5	HUMAN Albumin (Fragment) OS=Homo sapiens OX=9606 PE=2 SV=1			1	1	0.0085	66530.6	5.73
$18-7	tr	B2RBS8	B2RBS8	HUMAN cDNA, FLJ95666, highly similar to Homo sapiens albumin (ALB), mRNA OS=Homo sapiens OX=9606 PE=2 SV=1			1	1	0.0082	69392.1	5.92
$18-8	tr	A7MD03	A7MD03	HUMAN CCDC132 protein OS=Homo sapiens OX=9606 GN=CCDC132 PE=2 SV=1			1	1	0.0052	110344	5.76
$18-9	tr	Q9NXR2	Q9NXR2	HUMAN cDNA FLJ20097 fis, clone COL04387 OS=Homo sapiens OX=9606 PE=2 SV=1			1	1	0.0121	47463	5.46
$18-10	tr	B4DS55	B4DS55	HUMAN cDNA FLJ57185 OS=Homo sapiens OX=9606 PE=2 SV=1			1	1	0.0073	79050.2	5.81
$18-11	tr	Q75N11	Q75N11	HUMAN Uncharacterized protein FLJ20097 OS=Homo sapiens OX=9606 GN=FLJ20097 PE=4 SV=1			1	1	0.0121	47569	5.39
$18-12	sp	P02768	ALBU	HUMAN Serum albumin OS=Homo sapiens OX=9606 GN=ALB PE=1 SV=2			1	1	0.0082	69366	5.92
$18-13	tr	D6W5Q7	D6W5Q7	HUMAN Uncharacterized protein OS=Homo sapiens OX=9606 GN=FLJ20097 PE=4 SV=1			1	1	0.0069	83587	5.54
$18-14	tr	Q5JPD9	Q5JPD9	HUMAN Uncharacterized protein DKFZp313I2429 OS=Homo sapiens OX=9606 GN=DKFZp313I2429 PE=2 SV=1			1	1	0.0084	68030	5.11
$18-15	tr	A0A2P9ARH3	A0A2P9ARH3	HUMAN Uncharacterized protein OS=Homo sapiens OX=9606 GN=BQ8482	360169 PE=4 SV=1		1	1	0.0342	16216.3	6.81
$18-16	sp	O75683	SURF6	HUMAN Surfeit locus protein 6 OS=Homo sapiens OX=9606 GN=SURF6 PE=1 SV=3			1	1	0.0139	41449.9	10.65
$18-17	tr	Q56G89	Q56G89	HUMAN Serum albumin OS=Homo sapiens OX=9606 PE=2 SV=1			1	1	0.0082	69083.6	5.85
$18-18	tr	A0A0C4DGB6	A0A0C4DGB6	HUMAN Serum albumin OS=Homo sapiens OX=9606 GN=ALB PE=1 SV=1			1	1	0.0083	69225.8	5.99
$18-19	tr	B3KNS8	B3KNS8	HUMAN cDNA FLJ30322 fis, clone BRACE2006703, highly similar to Surfeit locus protein 6 OS=Homo sapiens OX=9606 PE=2 SV=1			1	1	0.0139	41507.9	10.6
$18-20	tr	A0A2P9A9M7	A0A2P9A9M7	HUMAN Uncharacterized protein OS=Homo sapiens OX=9606 GN=BQ8482	100021 PE=4 SV=1		1	1	0.0267	21405.4	6.1
$18-21	tr	Q9BQ29	Q9BQ29	HUMAN THAP domain-containing protein 4 OS=Homo sapiens OX=9606 GN=THAP4 PE=1 SV=1			1	1	0.0296	19143.8	9.2
$18-22	sp	Q8WY91	THAP4	HUMAN THAP domain-containing protein 4 OS=Homo sapiens OX=9606 GN=THAP4 PE=1 SV=2			1	1	0.0087	62889.2	9.39
$18-23	tr	E5RJ76	E5RJ76	HUMAN Splicing regulatory glutamine/lysine-rich protein 1 (Fragment) OS=Homo sapiens OX=9606 GN=SREK1 PE=1 SV=1			1	1	0.0658	7788.97	4.44
$18-24	tr	B3KRJ9	B3KRJ9	HUMAN cDNA FLJ34439 fis, clone HLUNG2001146, highly similar to Splicing factor, arginine/serine-rich 12 OS=Homo sapiens OX=9606 PE=2 SV=1			1	1	0.0097	58202.1	9.92
$18-25	tr	Q69YM5	Q69YM5	HUMAN Uncharacterized protein DKFZp667P103 (Fragment) OS=Homo sapiens OX=9606 GN=DKFZp667P103 PE=2 SV=1			1	1	0.0151	38274.7	10.43
$18-26	sp	Q05519	SRS11	HUMAN Serine/arginine-rich splicing factor 11 OS=Homo sapiens OX=9606 GN=SRSF11 PE=1 SV=1			1	1	0.0103	53541.6	10.52
$18-27	tr	Q05BU6	Q05BU6	HUMAN SFRS11 protein (Fragment) OS=Homo sapiens OX=9606 GN=SFRS11 PE=2 SV=1			1	1	0.0203	24847.2	5.93
$18-28	tr	Q6PJY9	Q6PJY9	HUMAN SFRS11 protein (Fragment) OS=Homo sapiens OX=9606 GN=SFRS11 PE=2 SV=1			1	1	0.0202	24975.4	6.3
$18-29	tr	Q6PKC9	Q6PKC9	HUMAN SFRS11 protein (Fragment) OS=Homo sapiens OX=9606 GN=SFRS11 PE=2 SV=1			1	1	0.0156	34276.7	11.49
$18-30	sp	Q8WXA9	SREK1	HUMAN Splicing regulatory glutamine/lysine-rich protein 1 OS=Homo sapiens OX=9606 GN=SREK1 PE=1 SV=1			1	1	0.0098	59379.6	10.39
$18-31	sp	Q86Z14	KLOTB	HUMAN Beta-klotho OS=Homo sapiens OX=9606 GN=KLB PE=1 SV=1			1	1	0.0048	119806	9.28
$18-32	tr	A0A0A0MTQ3	A0A0A0MTQ3	HUMAN Cilia- and flagella-associated protein 54 OS=Homo sapiens OX=9606 GN=CFAP54 PE=1 SV=1			1	1	0.0078	73688	8.63
$18-33	sp	Q96N23	CFA54	HUMAN Cilia- and flagella-associated protein 54 OS=Homo sapiens OX=9606 GN=CFAP54 PE=2 SV=3			1	1	0.0016	351966	8.41
$18-34	tr	B7ZL50	B7ZL50	HUMAN KLB protein OS=Homo sapiens OX=9606 GN=KLB PE=2 SV=1			1	1	0.0048	118895	9.28
$18-35	tr	H0Y7Q2	H0Y7Q2	HUMAN Syndetin (Fragment) OS=Homo sapiens OX=9606 GN=VPS50 PE=1 SV=1			1	1	0.0107	53922.2	5.47
$18-36	sp	Q96JG6	VPS50	HUMAN Syndetin OS=Homo sapiens OX=9606 GN=VPS50 PE=1 SV=3			1	1	0.0052	111173	5.85
$18-37	tr	A0A2P9AHU7	A0A2P9AHU7	HUMAN Putative threonine dehydratase OS=Homo sapiens OX=9606 GN=BQ8482	170037 PE=4 SV=1		1	1	0.0152	34213	5.67
$18-38	tr	Q5T760	Q5T760	HUMAN Serine/arginine-rich-splicing factor 11 (Fragment) OS=Homo sapiens OX=9606 GN=SRSF11 PE=1 SV=1			1	1	0.0129	42315.7	11.65
$18-39	tr	B4DWT1	B4DWT1	HUMAN Serine/arginine-rich-splicing factor 11 OS=Homo sapiens OX=9606 GN=SRSF11 PE=1 SV=1			1	1	0.0391	13134.6	5.83
$18-40	tr	B4DTC1	B4DTC1	HUMAN cDNA FLJ58939, highly similar to Splicing factor arginine/serine-rich 11 OS=Homo sapiens OX=9606 PE=2 SV=1			1	1	0.0382	13414	6.02
$18-41	tr	S4R3C4	S4R3C4	HUMAN Serine/arginine-rich-splicing factor 11 OS=Homo sapiens OX=9606 GN=SRSF11 PE=1 SV=1			1	1	0.0625	7957.77	4.9
$18-42	tr	D3DR32	D3DR32	HUMAN M-phase phosphoprotein 1, isoform CRA	a OS=Homo sapiens OX=9606 GN=MPHOSPH1 PE=3 SV=1		1	1	0.0028	206159	5.64
$18-43	sp	Q96Q89	KI20B	HUMAN Kinesin-like protein KIF20B OS=Homo sapiens OX=9606 GN=KIF20B PE=1 SV=3			1	1	0.0027	210627	5.54
$18-44	tr	Q6PJB9	Q6PJB9	HUMAN SFRS11 protein (Fragment) OS=Homo sapiens OX=9606 GN=SFRS11 PE=2 SV=1			1	1	0.0127	42956.5	11.66
	R20180901112_LACZ,5026						K.IDEIR.R ! K.IDELR.L ! K.IDELR.T ! K.IDELR.Q ! R.LDEIR.V ! K.LDEIR.R ! R.LDELR.M ! K.LDELR.D ! R.LDELR.G ! K.LDELR.R ! K.LDELR.H ! K.LDELR.T	645.357	-0.00053	2	1	22.19	0	2.05	0|0	sp|Q8WXA9|SREK1_HUMAN/tr|Q69YM5|Q69YM5_HUMAN/tr|B3KRJ9|B3KRJ9_HUMAN/tr|E5RJ76|E5RJ76_HUMAN ! sp|Q05519|SRS11_HUMAN/tr|Q6PKC9|Q6PKC9_HUMAN/tr|Q6PJY9|Q6PJY9_HUMAN/tr|Q05BU6|Q05BU6_HUMAN/tr|B4DTC1|B4DTC1_HUMAN/tr|B4DWT1|B4DWT1_HUMAN/tr|Q5T760|Q5T760_HUMAN/tr|S4R3C4|S4R3C4_HUMAN/tr|Q6PJB9|Q6PJB9_HUMAN ! sp|Q96Q89|KI20B_HUMAN/tr|D3DR32|D3DR32_HUMAN ! sp|Q96N23|CFA54_HUMAN/tr|A0A0A0MTQ3|A0A0A0MTQ3_HUMA…		4.37	0		0	2	MASCOT		T
$19-1	tr	H3BTJ3	H3BTJ3	HUMAN F-box/LRR-repeat protein 19 (Fragment) OS=Homo sapiens OX=9606 GN=FBXL19 PE=4 SV=1			1	1	0.0656	12978	9.3
	R20180901112_LACZ,8648						-.XAPLPALR.L	824.499	-0.00105	2	1	26.28	0	0.0548	0|0	tr|H3BTJ3|H3BTJ3_HUMAN		9.75	0		0	2	MASCOT		T
$20-1	tr	I0B0K4	I0B0K4	HUMAN Truncated profilaggrin OS=Homo sapiens OX=9606 GN=FLG PE=4 SV=1			1	1	0.0063	122549	9.3
$20-2	tr	Q01212	Q01212	HUMAN Profilaggrin (Fragment) OS=Homo sapiens OX=9606 PE=4 SV=1			1	1	0.0065	115160	7.24
$20-3	tr	Q03838	Q03838	HUMAN Profilaggrin (Fragment) OS=Homo sapiens OX=9606 GN=FLG PE=2 SV=1			1	1	0.0151	50279.9	9.42
$20-4	tr	I0B0K5	I0B0K5	HUMAN Truncated profilaggrin OS=Homo sapiens OX=9606 GN=FLG PE=4 SV=1			1	1	0.0029	259705	9.48
$20-5	tr	I0B0K7	I0B0K7	HUMAN Truncated profilaggrin OS=Homo sapiens OX=9606 GN=FLG PE=4 SV=1			1	1	0.0026	294479	9.38
$20-6	tr	Q59H78	Q59H78	HUMAN PREDICTED: filaggrin variant (Fragment) OS=Homo sapiens OX=9606 PE=2 SV=1			1	1	0.012	61472.3	6.89
$20-7	sp	P20930	FILA	HUMAN Filaggrin OS=Homo sapiens OX=9606 GN=FLG PE=1 SV=3			1	1	0.0017	435164	9.24
$20-8	tr	I0B0K8	I0B0K8	HUMAN Truncated profilaggrin OS=Homo sapiens OX=9606 GN=FLG PE=4 SV=1			1	1	0.0017	430402	9.28
$20-9	tr	I0B0K3	I0B0K3	HUMAN Truncated profilaggrin OS=Homo sapiens OX=9606 GN=FLG PE=4 SV=1			1	1	0.0085	91099.4	9.36
$20-10	tr	I0B0K6	I0B0K6	HUMAN Truncated profilaggrin OS=Homo sapiens OX=9606 GN=FLG PE=4 SV=1			1	1	0.0027	277264	9.4
	R20180901112_LACZ,3168						R.WSGSASR.N	750.353	0.00019	2	1	35.67	0	0.0157	0|0	sp|P20930|FILA_HUMAN/tr|I0B0K6|I0B0K6_HUMAN/tr|I0B0K3|I0B0K3_HUMAN/tr|I0B0K8|I0B0K8_HUMAN/tr|Q59H78|Q59H78_HUMAN/tr|Q03838|Q03838_HUMAN/tr|Q01212|Q01212_HUMAN/tr|I0B0K4|I0B0K4_HUMAN/tr|I0B0K7|I0B0K7_HUMAN/tr|I0B0K5|I0B0K5_HUMAN		9.75	0		0	2	MASCOT		T
$21-1	tr	L8E7W9	L8E7W9	HUMAN Alternative protein MBTPS1 OS=Homo sapiens OX=9606 GN=MBTPS1 PE=4 SV=1			1	1	0.1395	4582.47	9.1
	R20180901112_LACZ,3220						R.QGAASR.S	589.305	-0.00397	1	1	30.77	0	0.346	0|0	tr|L8E7W9|L8E7W9_HUMAN		9.75	0		0	2	MASCOT		T
$22-1	tr	Q5TIG5	Q5TIG5	HUMAN Afadin OS=Homo sapiens OX=9606 GN=AFDN PE=1 SV=1			1	1	0.006	189152	6.08
$22-2	tr	H0Y9I0	H0Y9I0	HUMAN Afadin (Fragment) OS=Homo sapiens OX=9606 GN=AFDN PE=1 SV=1			1	1	0.0775	15986.5	4.88
	R20180901112_LACZ,14733						K.RDAEEKVM*VL.-	1205.62	0.00258	3	1	23.7	0	0.421	0|0	tr|H0Y9I0|H0Y9I0_HUMAN/tr|Q5TIG5|Q5TIG5_HUMAN		4.68	2	15.994919 Oxidation (M)	0	2	MASCOT		T
$23-1	tr	Q7Z3B7	Q7Z3B7	HUMAN Uncharacterized protein DKFZp451N061 (Fragment) OS=Homo sapiens OX=9606 GN=DKFZp451N061 PE=2 SV=1			1	1	0.0071	142280	4.8
	R20180901112_LACZ,5403						K.TTEGQAEGK.E	920.432	-0.01531	2	1	33.83	0	0.0273	0|0	tr|Q7Z3B7|Q7Z3B7_HUMAN		4.53	0		0	2	MASCOT		T
$24-1	tr	Q8NF17	Q8NF17	HUMAN FLJ00385 protein (Fragment) OS=Homo sapiens OX=9606 GN=FLJ00385 PE=1 SV=1			1	1	0.0157	56110.3	7.8
$24-2	tr	Q5EFE5	Q5EFE5	HUMAN Anti-RhD monoclonal T125 gamma1 heavy chain OS=Homo sapiens OX=9606 PE=2 SV=1			1	1	0.0168	52361.8	8.64
$24-3	tr	Q6N030	Q6N030	HUMAN Uncharacterized protein OS=Homo sapiens OX=9606 GN=DKFZp686I15212 PE=1 SV=1			1	1	0.0154	57019	8.39
$24-4	tr	Q6N089	Q6N089	HUMAN Uncharacterized protein OS=Homo sapiens OX=9606 GN=DKFZp686P15220 PE=1 SV=1			1	1	0.0169	51724	8.14
$24-5	tr	Q6N096	Q6N096	HUMAN Uncharacterized protein DKFZp686I15196 OS=Homo sapiens OX=9606 GN=DKFZp686I15196 PE=2 SV=1			1	1	0.0172	50926.1	8.33
$24-6	tr	Q6N095	Q6N095	HUMAN Uncharacterized protein OS=Homo sapiens OX=9606 GN=DKFZp686K03196 PE=1 SV=1			1	1	0.0168	52359.8	8.84
$24-7	tr	Q7Z351	Q7Z351	HUMAN Uncharacterized protein DKFZp686N02209 OS=Homo sapiens OX=9606 GN=DKFZp686N02209 PE=2 SV=1			1	1	0.0166	52851.4	8.75
$24-8	sp	P0DOX5	IGG1	HUMAN Immunoglobulin gamma-1 heavy chain OS=Homo sapiens OX=9606 PE=1 SV=1			1	1	0.0178	48985.9	8.94
$24-9	sp	P01860	IGHG3	HUMAN Immunoglobulin heavy constant gamma 3 OS=Homo sapiens OX=9606 GN=IGHG3 PE=1 SV=2			1	1	0.0212	41286.5	8.23
$24-10	sp	P01857	IGHG1	HUMAN Immunoglobulin heavy constant gamma 1 OS=Homo sapiens OX=9606 GN=IGHG1 PE=1 SV=1			1	1	0.0242	36105.5	8.46
$24-11	tr	S6B291	S6B291	HUMAN IgG H chain OS=Homo sapiens OX=9606 PE=1 SV=1			1	1	0.0172	50869.9	7.89
$24-12	tr	Q5EBM2	Q5EBM2	HUMAN Uncharacterized protein OS=Homo sapiens OX=9606 PE=1 SV=1			1	1	0.0154	56812.6	6.43
$24-13	tr	V9HW68	V9HW68	HUMAN Epididymis luminal protein 214 OS=Homo sapiens OX=9606 GN=HEL-214 PE=2 SV=1			1	1	0.017	51714.9	7.88
$24-14	tr	A8K008	A8K008	HUMAN Uncharacterized protein OS=Homo sapiens OX=9606 PE=1 SV=1			1	1	0.0169	51595.9	8.44
$24-15	tr	Q6GMX6	Q6GMX6	HUMAN IGH@ protein OS=Homo sapiens OX=9606 GN=IGH@ PE=1 SV=1			1	1	0.0172	51082.4	8.91
$24-16	tr	Q86TT2	Q86TT2	HUMAN Full-length cDNA clone CS0DI019YF20 of Placenta of Homo sapiens (human) (Fragment) OS=Homo sapiens OX=9606 PE=2 SV=1			1	1	0.0226	39125.1	7.87
$24-17	tr	A0A0A0MS08	A0A0A0MS08	HUMAN Immunoglobulin heavy constant gamma 1 (Fragment) OS=Homo sapiens OX=9606 GN=IGHG1 PE=1 SV=1			1	1	0.0201	43911.4	6.55
$24-18	tr	Q6MZV7	Q6MZV7	HUMAN Uncharacterized protein DKFZp686C11235 OS=Homo sapiens OX=9606 GN=DKFZp686C11235 PE=1 SV=1			1	1	0.0169	52120.4	7.51
$24-19	tr	Q6PYX1	Q6PYX1	HUMAN Hepatitis B virus receptor binding protein (Fragment) OS=Homo sapiens OX=9606 PE=1 SV=1			1	1	0.023	38161.7	8.27
$24-20	tr	Q6N097	Q6N097	HUMAN Uncharacterized protein DKFZp686H20196 OS=Homo sapiens OX=9606 GN=DKFZp686H20196 PE=2 SV=1			1	1	0.0166	52758.3	8.75
$24-21	tr	Q6MZQ6	Q6MZQ6	HUMAN Uncharacterized protein DKFZp686G11190 OS=Homo sapiens OX=9606 GN=DKFZp686G11190 PE=2 SV=1			1	1	0.0168	52042.3	8.31
$24-22	tr	A0A0A0MS07	A0A0A0MS07	HUMAN Immunoglobulin heavy constant gamma 1 (Fragment) OS=Homo sapiens OX=9606 GN=IGHG1 PE=1 SV=1			1	1	0.0271	31982.9	8.3
$24-23	tr	A0A286YES1	A0A286YES1	HUMAN Immunoglobulin heavy constant gamma 3 (Fragment) OS=Homo sapiens OX=9606 GN=IGHG3 PE=1 SV=1			1	1	0.0179	49021.3	6.5
$24-24	tr	Q6N094	Q6N094	HUMAN Uncharacterized protein DKFZp686O01196 OS=Homo sapiens OX=9606 GN=DKFZp686O01196 PE=2 SV=1			1	1	0.0167	52612.1	8.46
	R20180901112_LACZ,7383						K.ALPAPIEK.T	838.503	-0.00026	2	1	21.98	0	0.186	0|0	sp|P01857|IGHG1_HUMAN/sp|P01860|IGHG3_HUMAN/sp|P0DOX5|IGG1_HUMAN/tr|S6B291|S6B291_HUMAN/tr|A8K008|A8K008_HUMAN/tr|V9HW68|V9HW68_HUMAN/tr|Q5EBM2|Q5EBM2_HUMAN/tr|Q6N030|Q6N030_HUMAN/tr|Q5EFE5|Q5EFE5_HUMAN/tr|Q8NF17|Q8NF17_HUMAN/tr|Q6N089|Q6N089_HUMAN/tr|Q7Z351|Q7Z351_HUMAN/tr|Q6N095|Q6N095_HUMAN/tr|Q6N096|Q6N096_HUMAN/tr|Q6N097|Q6N097_HUMAN/tr|Q6PYX1|Q6PYX1_HUMAN/tr|Q6MZV7|Q6MZV7_HUMAN/tr|Q6MZQ6|Q6…		6.05	0		0	2	MASCOT		T
$25-1	tr	Q9C063	Q9C063	HUMAN LYST-interacting protein LIP5 (Fragment) OS=Homo sapiens OX=9606 PE=2 SV=1			1	1	0.0224	25803.7	9.09
$25-2	tr	Q6I929	Q6I929	HUMAN HCG1978654 OS=Homo sapiens OX=9606 GN=pseudoTPMT PE=4 SV=1			1	1	0.0203	28397.8	8.44
	R20180901112_LACZ,9915						K.IMILK.K ! R.LMLLK.N	617.405	0.00073	2	1	26.68	0	0.102	0|0	tr|Q9C063|Q9C063_HUMAN ! tr|Q6I929|Q6I929_HUMAN		8.75	0		0	2	MASCOT		T
$26-1	tr	Q9NY85	Q9NY85	HUMAN Ribosomal protein L3 (Fragment) OS=Homo sapiens OX=9606 GN=rpl3 PE=3 SV=1			1	1	0.0787	39382.7	10.06
$26-2	tr	B3KS36	B3KS36	HUMAN cDNA FLJ35376 fis, clone SKMUS2004044, highly similar to Homo sapiens ribosomal protein L3 (RPL3), transcript variant 2, mRNA OS=Homo sapiens OX=9606 PE=2 SV=1			1	1	0.0763	40144.3	10.3
$26-3	tr	H7C422	H7C422	HUMAN 60S ribosomal protein L3 (Fragment) OS=Homo sapiens OX=9606 GN=RPL3 PE=1 SV=1			1	1	0.0885	34967.6	10.24
$26-4	tr	B5MCW2	B5MCW2	HUMAN 60S ribosomal protein L3 (Fragment) OS=Homo sapiens OX=9606 GN=RPL3 PE=1 SV=1			1	1	0.0993	31243	9.97
$26-5	tr	H7C3M2	H7C3M2	HUMAN 60S ribosomal protein L3 (Fragment) OS=Homo sapiens OX=9606 GN=RPL3 PE=1 SV=1			1	1	0.1034	29528.2	10.16
$26-6	tr	Q8TBW1	Q8TBW1	HUMAN Uncharacterized protein (Fragment) OS=Homo sapiens OX=9606 PE=2 SV=1			1	1	0.0722	42752.5	10.01
$26-7	tr	F8WCR1	F8WCR1	HUMAN 60S ribosomal protein L3 OS=Homo sapiens OX=9606 GN=RPL3 PE=1 SV=1			1	1	0.15	19767.8	9.98
$26-8	sp	P39023	RL3	HUMAN 60S ribosomal protein L3 OS=Homo sapiens OX=9606 GN=RPL3 PE=1 SV=2			1	1	0.067	46108.3	10.19
$26-9	tr	B4DN06	B4DN06	HUMAN Ribosomal protein L3, isoform CRA	i OS=Homo sapiens OX=9606 GN=RPL3 PE=2 SV=1		1	1	0.2213	13916	10.44
$26-10	tr	Q96QL0	Q96QL0	HUMAN Ribosomal protein L3 OS=Homo sapiens OX=9606 GN=RPL3 PE=2 SV=1			1	1	0.067	46119.3	10.16
$26-11	tr	G5E9G0	G5E9G0	HUMAN 60S ribosomal protein L3 OS=Homo sapiens OX=9606 GN=RPL3 PE=1 SV=1			1	1	0.0769	40266.6	10.02
	R20180901112_LACZ,19035						K.EVVEAVTIVETPPMVVVGIVGYVETPR.G	2882.56	-0.00187	3	1	49.96	0	0.000355	0|0	sp|P39023|RL3_HUMAN/tr|H7C422|H7C422_HUMAN/tr|B3KS36|B3KS36_HUMAN/tr|Q9NY85|Q9NY85_HUMAN/tr|B5MCW2|B5MCW2_HUMAN/tr|F8WCR1|F8WCR1_HUMAN/tr|Q8TBW1|Q8TBW1_HUMAN/tr|H7C3M2|H7C3M2_HUMAN/tr|B4DN06|B4DN06_HUMAN/tr|G5E9G0|G5E9G0_HUMAN/tr|Q96QL0|Q96QL0_HUMAN		4.09	0		0	2	MASCOT		T
----- summary -----
Total protein	: 224
Total protein group	: 26
UniPepCount	ProteinGroupCount						Percent	ProteinCount	Percent
1	24						0.9231	219	0.9777
2	1						0.0385	2	0.0089
4	1						0.0385	3	0.0134
