# Supplementary material for: Tumor Suppressor LINC02487 Inhibits Oral Squamous Cell Carcinoma Cell Migration and Invasion Through the USP17–SNAI1 Axis
Source: Front Oncol. 2020 Oct 29;10:559808. doi: 10.3389/fonc.2020.559808 (PMC7658685; doi:10.3389/fonc.2020.559808)
Supplement: Supplementary file 1 [file DataSheet_1.zip › Mass spectrometry/result/R20180901112_ODD.xlsx]

## Sheet: R20180901112_ODD
		Reference				PepCount	UniquePepCount	CoverPercent	MW	PI
		FileScan				Sequence	MH+	Diff(MH+)	Charge	Rank	Score	DeltaScore	ExpectValue	Ions	Reference	DIFF_MODIFIED_CANDIDATE	PI	MissCleavage	Modification	MatchedTIC	NumProteaseTermini	Engine	Tag	Decoy
Q6MZU6	$1-1	tr	Q6MZU6	HUMAN Uncharacterized protein DKFZp686C15213 OS=Homo sapiens OX=9606 GN=DKFZp686C15213 PE=2 SV=1		5	5	0.1013	51098.3	7.85
		R20180901112_ODD,8095				K.DTLMISR.T	835.434	2e-05	2	1	37.2	0	0.0162	0|0	sp|P01857|IGHG1_HUMAN/sp|P01859|IGHG2_HUMAN/sp|P01860|IGHG3_HUMAN/sp|P01861|IGHG4_HUMAN/sp|P0DOX5|IGG1_HUMAN/tr|S6C4Q7|S6C4Q7_HUMAN/tr|S6BAN1|S6BAN1_HUMAN/tr|S6AWD9|S6AWD9_HUMAN/tr|S6B291|S6B291_HUMAN/tr|A8K008|A8K008_HUMAN/tr|S6BGE0|S6BGE0_HUMAN/tr|V9HW68|V9HW68_HUMAN/tr|Q5EBM2|Q5EBM2_HUMAN/tr|Q6N030|Q6N030_HUMAN/tr|Q5EFE5|Q5EFE5_HUMAN/tr|Q8NF17|Q8NF17_HUMAN/tr|Q6N089|Q6N089_HUMAN/tr|Q7Z351|Q7Z3…		5.84	0		0	2	MASCOT		T
		R20180901112_ODD,7448				K.GLPAPIEK.T	824.488	8e-05	2	1	29.31	0	0.0379	0|0	sp|P01859|IGHG2_HUMAN/tr|Q68CN4|Q68CN4_HUMAN/tr|Q6N093|Q6N093_HUMAN/tr|A0A286YEY4|A0A286YEY4_HUMAN/tr|Q6MZU6|Q6MZU6_HUMAN		6	0		0	2	MASCOT		T
		R20180901112_ODD,9106				R.EPQVYTLPPSR.D ! R.EPQVYTLPPSR.E	1286.67	-0.00161	2	1	32.34	0	0.052	0|0	sp|P01857|IGHG1_HUMAN/sp|P0DOX5|IGG1_HUMAN/tr|S6B291|S6B291_HUMAN/tr|A8K008|A8K008_HUMAN/tr|V9HW68|V9HW68_HUMAN/tr|Q5EFE5|Q5EFE5_HUMAN/tr|Q6N089|Q6N089_HUMAN/tr|Q7Z351|Q7Z351_HUMAN/tr|Q6N095|Q6N095_HUMAN/tr|Q6N096|Q6N096_HUMAN/tr|Q6N097|Q6N097_HUMAN/tr|Q6MZQ6|Q6MZQ6_HUMAN/tr|Q6N094|Q6N094_HUMAN/tr|A0A0A0MS07|A0A0A0MS07_HUMAN/tr|A0A0A0MS08|A0A0A0MS08_HUMAN/tr|Q6GMX6|Q6GMX6_HUMAN ! sp|P01859|IGHG2_…		6.1	0		0	2	MASCOT		T
		R20180901112_ODD,6735				R.FTISR.D ! R.FTISR.E ! R.FTISR.N ! R.FTISR.Q ! R.FTISR.G ! R.FTISR.A ! R.FTLSR.D	623.351	-7e-05	2	1	25.38	0	0.186	0|0	sp|P01762|HV311_HUMAN/sp|A0A0C4DH32|HV320_HUMAN/sp|P01768|HV330_HUMAN/sp|P01772|HV333_HUMAN/sp|A0A0A0MS15|HV349_HUMAN/sp|P01767|HV353_HUMAN/sp|A0A0B4J1X5|HV374_HUMAN/sp|P0DP04|HV43D_HUMAN/sp|P0DP02|HVC33_HUMAN/sp|A0A0B4J1V0|HV315_HUMAN/sp|A0A0B4J1V1|HV321_HUMAN/sp|P01764|HV323_HUMAN/sp|P0DP03|HV335_HUMAN/sp|A0A0B4J1X8|HV343_HUMAN/sp|P01763|HV348_HUMAN/sp|A0A075B6Q5|HV364_HUMAN/sp|A0A0B4J1Y9|HV372…		9.75	0		0	2	MASCOT		T
		R20180901112_ODD,15984				R.VVSVLTVVHQDWLNGK.E	1793.99	0.00225	2	1	34.5	0	0.018	0|0	sp|P01859|IGHG2_HUMAN/tr|Q68CN4|Q68CN4_HUMAN/tr|Q6MZX7|Q6MZX7_HUMAN/tr|Q6N093|Q6N093_HUMAN/tr|A0A286YEY4|A0A286YEY4_HUMAN/tr|Q6MZU6|Q6MZU6_HUMAN		6.71	0		0	2	MASCOT		T
Q6N089	$2-1	tr	Q6N089	HUMAN Uncharacterized protein OS=Homo sapiens OX=9606 GN=DKFZp686P15220 PE=1 SV=1		5	5	0.0953	51724	8.14
Q7Z351	$2-2	tr	Q7Z351	HUMAN Uncharacterized protein DKFZp686N02209 OS=Homo sapiens OX=9606 GN=DKFZp686N02209 PE=2 SV=1		5	5	0.0934	52851.4	8.75
A8K008	$2-3	tr	A8K008	HUMAN Uncharacterized protein OS=Homo sapiens OX=9606 PE=1 SV=1		5	5	0.0953	51595.9	8.44
IGG1	$2-4	sp	P0DOX5	HUMAN Immunoglobulin gamma-1 heavy chain OS=Homo sapiens OX=9606 PE=1 SV=1		5	5	0.1002	48985.9	8.94
V9HW68	$2-5	tr	V9HW68	HUMAN Epididymis luminal protein 214 OS=Homo sapiens OX=9606 GN=HEL-214 PE=2 SV=1		5	5	0.0957	51714.9	7.88
Q6N094	$2-6	tr	Q6N094	HUMAN Uncharacterized protein DKFZp686O01196 OS=Homo sapiens OX=9606 GN=DKFZp686O01196 PE=2 SV=1		5	5	0.0938	52612.1	8.46
Q6N096	$2-7	tr	Q6N096	HUMAN Uncharacterized protein DKFZp686I15196 OS=Homo sapiens OX=9606 GN=DKFZp686I15196 PE=2 SV=1		5	5	0.0966	50926.1	8.33
S6B291	$2-8	tr	S6B291	HUMAN IgG H chain OS=Homo sapiens OX=9606 PE=1 SV=1		5	5	0.0966	50869.9	7.89
Q6MZV7	$2-9	tr	Q6MZV7	HUMAN Uncharacterized protein DKFZp686C11235 OS=Homo sapiens OX=9606 GN=DKFZp686C11235 PE=1 SV=1		5	5	0.0951	52120.4	7.51
		R20180901112_ODD,7265				K.ALPAPIEK.T	838.503	-0.00016	2	1	24.55	0	0.103	0|0	sp|P01857|IGHG1_HUMAN/sp|P01860|IGHG3_HUMAN/sp|P0DOX5|IGG1_HUMAN/tr|S6B291|S6B291_HUMAN/tr|A8K008|A8K008_HUMAN/tr|V9HW68|V9HW68_HUMAN/tr|Q5EBM2|Q5EBM2_HUMAN/tr|Q6N030|Q6N030_HUMAN/tr|Q5EFE5|Q5EFE5_HUMAN/tr|Q8NF17|Q8NF17_HUMAN/tr|Q6N089|Q6N089_HUMAN/tr|Q7Z351|Q7Z351_HUMAN/tr|Q6N095|Q6N095_HUMAN/tr|Q6N096|Q6N096_HUMAN/tr|Q6N097|Q6N097_HUMAN/tr|Q6PYX1|Q6PYX1_HUMAN/tr|Q6MZV7|Q6MZV7_HUMAN/tr|Q6MZQ6|Q6…		6.05	0		0	2	MASCOT		T
		R20180901112_ODD,8095				K.DTLMISR.T	835.434	2e-05	2	1	37.2	0	0.0162	0|0	sp|P01857|IGHG1_HUMAN/sp|P01859|IGHG2_HUMAN/sp|P01860|IGHG3_HUMAN/sp|P01861|IGHG4_HUMAN/sp|P0DOX5|IGG1_HUMAN/tr|S6C4Q7|S6C4Q7_HUMAN/tr|S6BAN1|S6BAN1_HUMAN/tr|S6AWD9|S6AWD9_HUMAN/tr|S6B291|S6B291_HUMAN/tr|A8K008|A8K008_HUMAN/tr|S6BGE0|S6BGE0_HUMAN/tr|V9HW68|V9HW68_HUMAN/tr|Q5EBM2|Q5EBM2_HUMAN/tr|Q6N030|Q6N030_HUMAN/tr|Q5EFE5|Q5EFE5_HUMAN/tr|Q8NF17|Q8NF17_HUMAN/tr|Q6N089|Q6N089_HUMAN/tr|Q7Z351|Q7Z3…		5.84	0		0	2	MASCOT		T
		R20180901112_ODD,13695				K.FNWYVDGVEVHNAK.T	1677.8	-0.00037	3	1	47.83	0	0.00152	0|0	sp|P01857|IGHG1_HUMAN/sp|P0DOX5|IGG1_HUMAN/tr|S6AWD9|S6AWD9_HUMAN/tr|S6B291|S6B291_HUMAN/tr|A8K008|A8K008_HUMAN/tr|V9HW68|V9HW68_HUMAN/tr|Q5EFE5|Q5EFE5_HUMAN/tr|Q6N089|Q6N089_HUMAN/tr|Q7Z351|Q7Z351_HUMAN/tr|Q6N095|Q6N095_HUMAN/tr|Q6N096|Q6N096_HUMAN/tr|Q6N097|Q6N097_HUMAN/tr|Q6PYX1|Q6PYX1_HUMAN/tr|Q6MZV7|Q6MZV7_HUMAN/tr|Q6MZQ6|Q6MZQ6_HUMAN/tr|Q6N094|Q6N094_HUMAN/tr|A0A0A0MS08|A0A0A0MS08_HUMAN/tr|…		5.32	0		0	2	MASCOT		T
		R20180901112_ODD,9106				R.EPQVYTLPPSR.D ! R.EPQVYTLPPSR.E	1286.67	-0.00161	2	1	32.34	0	0.052	0|0	sp|P01857|IGHG1_HUMAN/sp|P0DOX5|IGG1_HUMAN/tr|S6B291|S6B291_HUMAN/tr|A8K008|A8K008_HUMAN/tr|V9HW68|V9HW68_HUMAN/tr|Q5EFE5|Q5EFE5_HUMAN/tr|Q6N089|Q6N089_HUMAN/tr|Q7Z351|Q7Z351_HUMAN/tr|Q6N095|Q6N095_HUMAN/tr|Q6N096|Q6N096_HUMAN/tr|Q6N097|Q6N097_HUMAN/tr|Q6MZQ6|Q6MZQ6_HUMAN/tr|Q6N094|Q6N094_HUMAN/tr|A0A0A0MS07|A0A0A0MS07_HUMAN/tr|A0A0A0MS08|A0A0A0MS08_HUMAN/tr|Q6GMX6|Q6GMX6_HUMAN ! sp|P01859|IGHG2_…		6.1	0		0	2	MASCOT		T
		R20180901112_ODD,6735				R.FTISR.D ! R.FTISR.E ! R.FTISR.N ! R.FTISR.Q ! R.FTISR.G ! R.FTISR.A ! R.FTLSR.D	623.351	-7e-05	2	1	25.38	0	0.186	0|0	sp|P01762|HV311_HUMAN/sp|A0A0C4DH32|HV320_HUMAN/sp|P01768|HV330_HUMAN/sp|P01772|HV333_HUMAN/sp|A0A0A0MS15|HV349_HUMAN/sp|P01767|HV353_HUMAN/sp|A0A0B4J1X5|HV374_HUMAN/sp|P0DP04|HV43D_HUMAN/sp|P0DP02|HVC33_HUMAN/sp|A0A0B4J1V0|HV315_HUMAN/sp|A0A0B4J1V1|HV321_HUMAN/sp|P01764|HV323_HUMAN/sp|P0DP03|HV335_HUMAN/sp|A0A0B4J1X8|HV343_HUMAN/sp|P01763|HV348_HUMAN/sp|A0A075B6Q5|HV364_HUMAN/sp|A0A0B4J1Y9|HV372…		9.75	0		0	2	MASCOT		T
KCRM	$3-1	sp	P06732	HUMAN Creatine kinase M-type OS=Homo sapiens OX=9606 GN=CKM PE=1 SV=2		4	3	0.1155	43100.6	6.77
B2R892	$3-2	tr	B2R892	HUMAN cDNA, FLJ93793, highly similar to Homo sapiens creatine kinase, muscle (CKM), mRNA OS=Homo sapiens OX=9606 PE=2 SV=1		4	3	0.1155	43028.6	6.98
B4DUP1	$3-3	tr	B4DUP1	HUMAN cDNA FLJ57602, highly similar to Creatine kinase M-type (EC 2.7.3.2) OS=Homo sapiens OX=9606 PE=2 SV=1		4	3	0.1648	29941.1	9.33
		R20180901112_ODD,15683				K.LSVEALNSLTGEFK.G	1507.8	0.00054	2	1	97.88	0	2.61e-08	0|0	sp|P06732|KCRM_HUMAN/tr|B4DUP1|B4DUP1_HUMAN/tr|B2R892|B2R892_HUMAN		4.53	0		0	2	MASCOT		T
		R20180901112_ODD,15700				K.SFLVWVNEEDHLR.V	1643.82	-0.00082	3	1	39.9	0	0.00813	0|0	sp|P06732|KCRM_HUMAN/tr|B4DUP1|B4DUP1_HUMAN/tr|B2R892|B2R892_HUMAN/tr|B4DNF8|B4DNF8_HUMAN		4.65	0		0	2	MASCOT		T
		R20180901112_ODD,14866				R.LGSSEVEQVQLVVDGVK.L	1785.96	0.00058	2	1	112.86	0	4.33e-10	0|0	sp|P06732|KCRM_HUMAN/tr|B4DUP1|B4DUP1_HUMAN/tr|B2R892|B2R892_HUMAN/tr|B4DNF8|B4DNF8_HUMAN		4.14	0		0	2	MASCOT		T
		R20180901112_ODD,14904				R.LGSSEVEQVQLVVDGVK.L	1785.96	0.00024	3	1	67.75	0	1.41e-05	0|0	sp|P06732|KCRM_HUMAN/tr|B4DUP1|B4DUP1_HUMAN/tr|B2R892|B2R892_HUMAN/tr|B4DNF8|B4DNF8_HUMAN		4.14	0		0	2	MASCOT		T
DESP	$4-1	sp	P15924	HUMAN Desmoplakin OS=Homo sapiens OX=9606 GN=DSP PE=1 SV=3		2	2	0.0052	331770	6.44
Q4LE79	$4-2	tr	Q4LE79	HUMAN DSP variant protein (Fragment) OS=Homo sapiens OX=9606 GN=DSP variant protein PE=2 SV=1		2	2	0.0065	265192	7.19
		R20180901112_ODD,6452				K.GLQDSIR.K	788.426	-0.00084	2	1	21.51	0	0.959	0|0	sp|P15924|DESP_HUMAN/tr|B4DWT7|B4DWT7_HUMAN/tr|Q4LE79|Q4LE79_HUMAN/tr|B4E2A0|B4E2A0_HUMAN/tr|B4DKX6|B4DKX6_HUMAN		5.84	0		0	2	MASCOT		T
		R20180901112_ODD,4180				K.STLEAETR.V	906.453	0.00086	2	1	20.96	0	0.744	0|0	sp|P15924|DESP_HUMAN/tr|Q4LE79|Q4LE79_HUMAN		4.53	0		0	2	MASCOT		T
DCD	$5-1	sp	P81605	HUMAN Dermcidin OS=Homo sapiens OX=9606 GN=DCD PE=1 SV=2		2	2	0.1545	11283.7	6.09
		R20180901112_ODD,11501				K.DAVEDLESVGK.G	1161.56	0	2	1	28.62	0	0.0889	0|0	sp|P81605|DCD_HUMAN		3.92	0		0	2	MASCOT		T
		R20180901112_ODD,5465				R.SSLLEK.G	676.388	-9e-05	2	1	50.3	0	0.000839	0|0	sp|P81605|DCD_HUMAN		5.72	0		0	2	MASCOT		T
A0A075B6Z2	$6-1	tr	A0A075B6Z2	HUMAN T cell receptor alpha joining 56 (Fragment) OS=Homo sapiens OX=9606 GN=TRAJ56 PE=4 SV=1		3	1	0.381	2110.41	10.29
A0N4V7	$6-2	tr	A0N4V7	HUMAN HCG2039797 (Fragment) OS=Homo sapiens OX=9606 GN=Tcr-alpha PE=4 SV=1		3	1	0.381	2213.56	9.79
		R20180901112_ODD,8465				K.GITLSVRP.-	842.509	-0.00074	2	1	28.8	0	0.0718	0|0	tr|A0N4V7|A0N4V7_HUMAN/tr|A0A075B6Z2|A0A075B6Z2_HUMAN		9.75	0		0	2	MASCOT		T
		R20180901112_ODD,8804				K.GITLSVRP.-	842.509	0.00032	2	1	22.64	0	0.298	0|0	tr|A0N4V7|A0N4V7_HUMAN/tr|A0A075B6Z2|A0A075B6Z2_HUMAN		9.75	0		0	2	MASCOT		T
		R20180901112_ODD,9167				K.GITLSVRP.-	842.509	-0.00134	2	1	20.82	0	0.451	0|0	tr|A0N4V7|A0N4V7_HUMAN/tr|A0A075B6Z2|A0A075B6Z2_HUMAN		9.75	0		0	2	MASCOT		T
A0A087WVH3	$7-1	tr	A0A087WVH3	HUMAN Patched domain-containing protein 3 OS=Homo sapiens OX=9606 GN=PTCHD3 PE=4 SV=1		2	1	0.0188	59642.9	6.14
PTHD3	$7-2	sp	Q3KNS1	HUMAN Patched domain-containing protein 3 OS=Homo sapiens OX=9606 GN=PTCHD3 PE=1 SV=3		2	1	0.013	86870.7	5.84
		R20180901112_ODD,8819				K.TNLADDIRER.M	1202.61	0.01088	2	1	21.82	0	0.446	0|0	sp|Q3KNS1|PTHD3_HUMAN/tr|A0A087WVH3|A0A087WVH3_HUMAN		4.56	1		0	2	MASCOT		T
		R20180901112_ODD,11611				K.TNLADDIRER.M	1202.61	0.01108	2	1	20.53	0	0.601	0|0	sp|Q3KNS1|PTHD3_HUMAN/tr|A0A087WVH3|A0A087WVH3_HUMAN		4.56	1		0	2	MASCOT		T
B3KTW3	$8-1	tr	B3KTW3	HUMAN cDNA FLJ38861 fis, clone MESAN2011984, highly similar to Homo sapiens collaborates/cooperates with ARF (alternate reading frame) protein (CARF), mRNA OS=Homo sapiens OX=9606 PE=2 SV=1		2	1	0.0154	34083.9	9.42
CARF	$8-2	sp	Q9NXV6	HUMAN CDKN2A-interacting protein OS=Homo sapiens OX=9606 GN=CDKN2AIP PE=1 SV=3		2	1	0.0086	61124.2	9.13
		R20180901112_ODD,5625				K.TVAWK.L	604.345	-0.00018	2	1	23.7	0	0.407	0|0	sp|Q9NXV6|CARF_HUMAN/tr|B3KTW3|B3KTW3_HUMAN		8.41	0		0	2	MASCOT		T
		R20180901112_ODD,5916				K.TVAWK.L	604.345	0.00099	2	1	24.51	0	0.331	0|0	sp|Q9NXV6|CARF_HUMAN/tr|B3KTW3|B3KTW3_HUMAN		8.41	0		0	2	MASCOT		T
L0R5A1	$9-1	tr	L0R5A1	HUMAN Alternative protein CSF2RB OS=Homo sapiens OX=9606 GN=CSF2RB PE=4 SV=1		2	1	0.0741	11645.4	11.3
		R20180901112_ODD,8554				R.LASIVTPR.N	856.525	0.00094	2	1	26.56	0	0.125	0|0	tr|L0R5A1|L0R5A1_HUMAN		9.75	0		0	2	MASCOT		T
		R20180901112_ODD,8896				R.LASIVTPR.N	856.525	-0.0004	2	1	26.54	0	0.121	0|0	tr|L0R5A1|L0R5A1_HUMAN		9.75	0		0	2	MASCOT		T
U17L5	$10-1	sp	A8MUK1	HUMAN Ubiquitin carboxyl-terminal hydrolase 17-like protein 5 OS=Homo sapiens OX=9606 GN=USP17L5 PE=3 SV=2		1	1	0.0132	59682	8.35
U17L1	$10-2	sp	Q7RTZ2	HUMAN Ubiquitin carboxyl-terminal hydrolase 17-like protein 1 OS=Homo sapiens OX=9606 GN=USP17L1 PE=3 SV=1		1	1	0.0132	59589.1	7.81
U17L3	$10-3	sp	A6NCW0	HUMAN Ubiquitin carboxyl-terminal hydrolase 17-like protein 3 OS=Homo sapiens OX=9606 GN=USP17L3 PE=3 SV=1		1	1	0.0132	59534.9	7.83
U17LF	$10-4	sp	C9J2P7	HUMAN Ubiquitin carboxyl-terminal hydrolase 17-like protein 15 OS=Homo sapiens OX=9606 GN=USP17L15 PE=3 SV=1		1	1	0.0132	59675.1	8.22
U17LB	$10-5	sp	C9JVI0	HUMAN Ubiquitin carboxyl-terminal hydrolase 17-like protein 11 OS=Homo sapiens OX=9606 GN=USP17L11 PE=3 SV=1		1	1	0.0132	59629	8.22
U17LD	$10-6	sp	C9JLJ4	HUMAN Ubiquitin carboxyl-terminal hydrolase 17-like protein 13 OS=Homo sapiens OX=9606 GN=USP17L13 PE=3 SV=1		1	1	0.0132	59693.1	8.22
U17LO	$10-7	sp	Q0WX57	HUMAN Ubiquitin carboxyl-terminal hydrolase 17-like protein 24 OS=Homo sapiens OX=9606 GN=USP17L24 PE=1 SV=2		1	1	0.0132	59710.1	8.35
U17LI	$10-8	sp	D6R9N7	HUMAN Ubiquitin carboxyl-terminal hydrolase 17-like protein 18 OS=Homo sapiens OX=9606 GN=USP17L18 PE=3 SV=1		1	1	0.0132	59656.1	8.35
A0A087WUD4	$10-9	tr	A0A087WUD4	HUMAN Ubiquitin carboxyl-terminal hydrolase 17-like protein 21 OS=Homo sapiens OX=9606 GN=USP17L21 PE=3 SV=1		1	1	0.0125	63183.2	8.74
A0A087WUW7	$10-10	tr	A0A087WUW7	HUMAN Ubiquitin carboxyl-terminal hydrolase 17-like protein 15 OS=Homo sapiens OX=9606 GN=USP17L15 PE=3 SV=1		1	1	0.0125	63386.4	8.74
A0A087WTA0	$10-11	tr	A0A087WTA0	HUMAN Ubiquitin carboxyl-terminal hydrolase 17-like protein 11 OS=Homo sapiens OX=9606 GN=USP17L11 PE=3 SV=1		1	1	0.0125	63154.1	8.74
A0A087WVW9	$10-12	tr	A0A087WVW9	HUMAN Ubiquitin carboxyl-terminal hydrolase 17-like protein 17 OS=Homo sapiens OX=9606 GN=USP17L17 PE=3 SV=1		1	1	0.0125	63151.1	8.74
A0A087WYD9	$10-13	tr	A0A087WYD9	HUMAN Ubiquitin carboxyl-terminal hydrolase 17-like protein 19 OS=Homo sapiens OX=9606 GN=USP17L19 PE=3 SV=1		1	1	0.0125	63182.2	8.8
U17LA	$10-14	sp	C9JJH3	HUMAN Ubiquitin carboxyl-terminal hydrolase 17-like protein 10 OS=Homo sapiens OX=9606 GN=USP17L10 PE=3 SV=1		1	1	0.0132	59885.3	8.46
U17LH	$10-15	sp	D6RBQ6	HUMAN Ubiquitin carboxyl-terminal hydrolase 17-like protein 17 OS=Homo sapiens OX=9606 GN=USP17L17 PE=3 SV=1		1	1	0.0132	59626	8.22
U17LK	$10-16	sp	D6RJB6	HUMAN Ubiquitin carboxyl-terminal hydrolase 17-like protein 20 OS=Homo sapiens OX=9606 GN=USP17L20 PE=3 SV=1		1	1	0.0132	59625	8.22
U17LJ	$10-17	sp	D6RCP7	HUMAN Ubiquitin carboxyl-terminal hydrolase 17-like protein 19 OS=Homo sapiens OX=9606 GN=USP17L19 PE=3 SV=1		1	1	0.0132	59657.1	8.35
U17LL	$10-18	sp	D6R901	HUMAN Ubiquitin carboxyl-terminal hydrolase 17-like protein 21 OS=Homo sapiens OX=9606 GN=USP17L21 PE=3 SV=1		1	1	0.0132	59658.1	8.22
UL17C	$10-19	sp	C9JPN9	HUMAN Ubiquitin carboxyl-terminal hydrolase 17-like protein 12 OS=Homo sapiens OX=9606 GN=USP17L12 PE=3 SV=1		1	1	0.0132	59686.2	8.35
U17LM	$10-20	sp	D6RA61	HUMAN Ubiquitin carboxyl-terminal hydrolase 17-like protein 22 OS=Homo sapiens OX=9606 GN=USP17L22 PE=3 SV=1		1	1	0.0132	59670.1	8.35
A0A087WY87	$10-21	tr	A0A087WY87	HUMAN Ubiquitin carboxyl-terminal hydrolase 17-like protein 13 OS=Homo sapiens OX=9606 GN=USP17L13 PE=3 SV=1		1	1	0.0125	63218.2	8.74
A0A087X1Q3	$10-22	tr	A0A087X1Q3	HUMAN Ubiquitin carboxyl-terminal hydrolase 17-like protein 24 OS=Homo sapiens OX=9606 GN=USP17L25 PE=3 SV=1		1	1	0.0125	63235.2	8.8
A0A087WTC1	$10-23	tr	A0A087WTC1	HUMAN Ubiquitin carboxyl-terminal hydrolase 17-like protein 18 OS=Homo sapiens OX=9606 GN=USP17L18 PE=3 SV=1		1	1	0.0125	63181.2	8.8
A0A087WTF5	$10-24	tr	A0A087WTF5	HUMAN Ubiquitin carboxyl-terminal hydrolase 17-like protein 20 OS=Homo sapiens OX=9606 GN=USP17L20 PE=3 SV=1		1	1	0.0125	63150.1	8.74
I3L0E4	$10-25	tr	I3L0E4	HUMAN Ubiquitin carboxyl-terminal hydrolase 17-like protein 10 OS=Homo sapiens OX=9606 GN=USP17L10 PE=3 SV=2		1	1	0.0125	63428.5	8.86
A0A087WWE9	$10-26	tr	A0A087WWE9	HUMAN Ubiquitin carboxyl-terminal hydrolase 17-like protein 22 OS=Homo sapiens OX=9606 GN=USP17L22 PE=3 SV=1		1	1	0.0125	63195.2	8.8
		R20180901112_ODD,4646				K.FLQEQNK.T	906.468	-0.00157	2	1	24.93	0	0.309	0|0	sp|A8MUK1|U17L5_HUMAN/sp|C9JVI0|U17LB_HUMAN/sp|C9JLJ4|U17LD_HUMAN/sp|Q0WX57|U17LO_HUMAN/sp|Q7RTZ2|U17L1_HUMAN/sp|A6NCW0|U17L3_HUMAN/sp|C9J2P7|U17LF_HUMAN/sp|D6R9N7|U17LI_HUMAN/sp|D6RCP7|U17LJ_HUMAN/sp|D6R901|U17LL_HUMAN/sp|C9JPN9|UL17C_HUMAN/sp|C9JJH3|U17LA_HUMAN/sp|D6RBQ6|U17LH_HUMAN/sp|D6RJB6|U17LK_HUMAN/sp|D6RA61|U17LM_HUMAN/tr|A0A087WTF5|A0A087WTF5_HUMAN/tr|I3L0E4|I3L0E4_HUMAN/tr|A0A087WWE9|A…		6	0		0	2	MASCOT		T
VGFR1	$11-1	sp	P17948	HUMAN Vascular endothelial growth factor receptor 1 OS=Homo sapiens OX=9606 GN=FLT1 PE=1 SV=2		1	1	0.0052	150767	8.66
L7RSL3	$11-2	tr	L7RSL3	HUMAN Fms-related tyrosine kinase 1 (Vascular endothelial growth factor/vascular permeability factor receptor) OS=Homo sapiens OX=9606 GN=FLT1 PE=3 SV=1		1	1	0.0052	150767	8.66
A0A1W2PNW4	$11-3	tr	A0A1W2PNW4	HUMAN Vascular endothelial growth factor receptor 1 OS=Homo sapiens OX=9606 GN=FLT1 PE=1 SV=1		1	1	0.0105	74924.6	9.33
		R20180901112_ODD,4981				K.TNYLTHR.Q	904.464	0.00014	2	1	28.86	0	0.12	0|0	sp|P17948|VGFR1_HUMAN/tr|L7RSL3|L7RSL3_HUMAN/tr|A0A1W2PNW4|A0A1W2PNW4_HUMAN		8.44	0		0	2	MASCOT		T
CASPC	$12-1	sp	Q6UXS9	HUMAN Inactive caspase-12 OS=Homo sapiens OX=9606 GN=CASP12 PE=2 SV=2		1	1	0.0616	38864.4	5.63
		R20180901112_ODD,14048				K.AGADTHGRLLQGNICNDAVTK.A	2211.09	-0.0104	2	1	20.39	0	0.813	0|0	sp|Q6UXS9|CASPC_HUMAN		6.78	1		0	2	MASCOT		T
KISSR	$13-1	sp	Q969F8	HUMAN KiSS-1 receptor OS=Homo sapiens OX=9606 GN=KISS1R PE=1 SV=2		1	1	0.0126	42585.6	9.93
K7EQ45	$13-2	tr	K7EQ45	HUMAN KiSS-1 receptor (Fragment) OS=Homo sapiens OX=9606 GN=KISS1R PE=4 SV=1		1	1	0.0515	10016.5	7.71
U3KQ86	$13-3	tr	U3KQ86	HUMAN KiSS-1 receptor OS=Homo sapiens OX=9606 GN=KISS1R PE=4 SV=1		1	1	0.0221	23796.7	11.16
		R20180901112_ODD,2732				R.HKPM*R.T	684.361	0.00313	2	1	21.85	0	0.319	0|0	sp|Q969F8|KISSR_HUMAN/tr|K7EQ45|K7EQ45_HUMAN/tr|U3KQ86|U3KQ86_HUMAN		11	0	15.994919 Oxidation (M)	0	2	MASCOT		T
CXA10	$14-1	sp	Q969M2	HUMAN Gap junction alpha-10 protein OS=Homo sapiens OX=9606 GN=GJA10 PE=2 SV=1		1	1	0.011	61871.1	7.89
A0A1W2PS75	$14-2	tr	A0A1W2PS75	HUMAN Gap junction protein OS=Homo sapiens OX=9606 GN=GJA10 PE=3 SV=1		1	1	0.0122	56085.6	8.5
		R20180901112_ODD,5867				K.ASFLSR.L	680.373	0.00966	2	1	30.01	0	0.0563	0|0	sp|Q969M2|CXA10_HUMAN/tr|A0A1W2PS75|A0A1W2PS75_HUMAN		9.8	0		0	2	MASCOT		T
IPPK	$15-1	sp	Q9H8X2	HUMAN Inositol-pentakisphosphate 2-kinase OS=Homo sapiens OX=9606 GN=IPPK PE=1 SV=1		1	1	0.0102	56016	8.67
		R20180901112_ODD,3727				R.LQTYR.F	680.373	-0.00076	2	1	29.31	0	0.0741	0|0	sp|Q9H8X2|IPPK_HUMAN		8.75	0		0	2	MASCOT		T
BPIA1	$16-1	sp	Q9NP55	HUMAN BPI fold-containing family A member 1 OS=Homo sapiens OX=9606 GN=BPIFA1 PE=1 SV=1		1	1	0.0742	26712.3	5.42
		R20180901112_ODD,14848				K.VTDPQLLELGLVQSPDGHR.L	2074.09	0.00021	3	1	23.01	0	0.397	0|0	sp|Q9NP55|BPIA1_HUMAN		4.54	0		0	2	MASCOT		T
IL1AP	$17-1	sp	Q9NPH3	HUMAN Interleukin-1 receptor accessory protein OS=Homo sapiens OX=9606 GN=IL1RAP PE=1 SV=2		1	1	0.0123	65417.7	8.37
A8K6K4	$17-2	tr	A8K6K4	HUMAN cDNA FLJ77565, highly similar to Homo sapiens interleukin 1 receptor accessory protein (IL1RAP), transcript variant 1, mRNA OS=Homo sapiens OX=9606 PE=2 SV=1		1	1	0.0123	65431.7	8.48
		R20180901112_ODD,13544				K.TVLTVIK.W	773.513	4e-05	2	1	20.51	0	0.157	0|0	sp|Q9NPH3|IL1AP_HUMAN/tr|A8K6K4|A8K6K4_HUMAN		8.41	0		0	2	MASCOT		T
NOB1	$18-1	sp	Q9ULX3	HUMAN RNA-binding protein NOB1 OS=Homo sapiens OX=9606 GN=NOB1 PE=1 SV=1		1	1	0.017	46674.4	6.72
B2RAR2	$18-2	tr	B2RAR2	HUMAN cDNA, FLJ95064, highly similar to Homo sapiens nin one binding protein (NOB1P), mRNA OS=Homo sapiens OX=9606 PE=2 SV=1		1	1	0.017	46644.4	6.72
		R20180901112_ODD,4970				R.SATLQVR.D	774.447	0.0001	2	1	26.85	0	0.383	0|0	sp|Q9ULX3|NOB1_HUMAN/tr|B2RAR2|B2RAR2_HUMAN		9.47	0		0	2	MASCOT		T
A0A068LL60	$19-1	tr	A0A068LL60	HUMAN Ig heavy chain variable region (Fragment) OS=Homo sapiens OX=9606 PE=2 SV=1		1	1	0.1	13269.5	7.93
A2J1M2	$19-2	tr	A2J1M2	HUMAN Rheumatoid factor RF-IP9 (Fragment) OS=Homo sapiens OX=9606 PE=2 SV=1		1	1	0.1224	10548.8	9.27
A0A109PW50	$19-3	tr	A0A109PW50	HUMAN IBM-B3 heavy chain variable region (Fragment) OS=Homo sapiens OX=9606 PE=2 SV=1		1	1	0.0968	13774.6	8.91
A0A109PT03	$19-4	tr	A0A109PT03	HUMAN GCT-A9 heavy chain variable region (Fragment) OS=Homo sapiens OX=9606 PE=2 SV=1		1	1	0.093	14235.6	4.75
A2J1M4	$19-5	tr	A2J1M4	HUMAN Rheumatoid factor RF-ET7 (Fragment) OS=Homo sapiens OX=9606 PE=2 SV=1		1	1	0.1224	10912.2	9.43
A0A125U0U9	$19-6	tr	A0A125U0U9	HUMAN MS-C4 heavy chain variable region (Fragment) OS=Homo sapiens OX=9606 PE=2 SV=1		1	1	0.0952	14090.5	8.6
A0A109PS45	$19-7	tr	A0A109PS45	HUMAN MS-D1 heavy chain variable region (Fragment) OS=Homo sapiens OX=9606 PE=2 SV=1		1	1	0.0984	13352.8	7.95
A0A125QYY4	$19-8	tr	A0A125QYY4	HUMAN GCT-A7 heavy chain variable region (Fragment) OS=Homo sapiens OX=9606 PE=2 SV=1		1	1	0.1008	13156.7	7.93
Q65ZC8	$19-9	tr	Q65ZC8	HUMAN Single-chain Fv (Fragment) OS=Homo sapiens OX=9606 GN=scFv PE=2 SV=1		1	1	0.0492	26126.7	8.61
		R20180901112_ODD,10917				-.QVQLVQSGAEVK.K	1285.71	-0.00048	2	1	47.25	0	0.00163	0|0	tr|A0A109PT03|A0A109PT03_HUMAN/tr|A2J1M4|A2J1M4_HUMAN/tr|A0A125U0U9|A0A125U0U9_HUMAN/tr|A0A068LL60|A0A068LL60_HUMAN/tr|A2J1M2|A2J1M2_HUMAN/tr|A0A109PW50|A0A109PW50_HUMAN/tr|A0A109PS45|A0A109PS45_HUMAN/tr|A0A125QYY4|A0A125QYY4_HUMAN/tr|Q65ZC8|Q65ZC8_HUMAN		6	0		0	2	MASCOT		T
A0A140VJJ5	$20-1	tr	A0A140VJJ5	HUMAN Testicular tissue protein Li 69 OS=Homo sapiens OX=9606 PE=2 SV=1		1	1	0.0133	119773	9.47
FBW10	$20-2	sp	Q5XX13	HUMAN F-box/WD repeat-containing protein 10 OS=Homo sapiens OX=9606 GN=FBXW10 PE=2 SV=2		1	1	0.0133	119844	9.47
A0A087WSX6	$20-3	tr	A0A087WSX6	HUMAN CMT1A duplicated region transcript 1 protein OS=Homo sapiens OX=9606 GN=CDRT1 PE=4 SV=1		1	1	0.0196	82055.9	9.3
J3QLH9	$20-4	tr	J3QLH9	HUMAN F-box/WD repeat-containing protein 10 OS=Homo sapiens OX=9606 GN=FBXW10 PE=4 SV=1		1	1	0.0714	23067.7	9.68
CDRT1	$20-5	sp	O95170	HUMAN CMT1A duplicated region transcript 1 protein OS=Homo sapiens OX=9606 GN=CDRT1 PE=2 SV=3		1	1	0.0186	85368.8	9.23
		R20180901112_ODD,15647				K.SSLNQMLDKTVEQK.M	1620.83	0.02544	2	1	29.98	0	0.0861	0|0	sp|O95170|CDRT1_HUMAN/sp|Q5XX13|FBW10_HUMAN/tr|A0A087WSX6|A0A087WSX6_HUMAN/tr|J3QLH9|J3QLH9_HUMAN/tr|A0A140VJJ5|A0A140VJJ5_HUMAN		5.79	1		0	2	MASCOT		T
A0A2P9AEP7	$21-1	tr	A0A2P9AEP7	HUMAN Exodeoxyribonuclease 7 small subunit OS=Homo sapiens OX=9606 GN=xseB PE=4 SV=1		1	1	0.1205	9281.35	4.63
		R20180901112_ODD,11324				K.AAEDKVEKIR.L	1158.65	9e-05	2	1	21.49	0	0.73	0|0	tr|A0A2P9AEP7|A0A2P9AEP7_HUMAN		6.23	2		0	2	MASCOT		T
A0A2P9AF60	$22-1	tr	A0A2P9AF60	HUMAN Uncharacterized protein OS=Homo sapiens OX=9606 GN=BQ8482	111701 PE=4 SV=1	1	1	0.0833	9583.91	12.16
		R20180901112_ODD,2557				R.SAVVSAR.E	689.394	-0.00047	2	1	36.33	0	0.0563	0|0	tr|A0A2P9AF60|A0A2P9AF60_HUMAN		9.47	0		0	2	MASCOT		T
A0A2P9AG44	$23-1	tr	A0A2P9AG44	HUMAN Uncharacterized protein OS=Homo sapiens OX=9606 GN=BQ8482	120122 PE=4 SV=1	1	1	0.0274	43417.2	5.51
		R20180901112_ODD,14612				R.ALVDTTAMLLR.R	1203.68	0.01151	3	1	21.11	0	0.696	0|0	tr|A0A2P9AG44|A0A2P9AG44_HUMAN		5.88	0		0	2	MASCOT		T
A0A2P9AK66	$24-1	tr	A0A2P9AK66	HUMAN Uncharacterized protein OS=Homo sapiens OX=9606 GN=BQ8482	20092 PE=4 SV=1	1	1	0.0909	9410.41	11.14
		R20180901112_ODD,2525				R.GSDLPKPK.K	841.478	-0.01088	2	1	20.04	0	0.44	0|0	tr|A0A2P9AK66|A0A2P9AK66_HUMAN		8.59	0		0	2	MASCOT		T
A0A2P9ALX2	$25-1	tr	A0A2P9ALX2	HUMAN Chaperone Hsp60, peptide-dependent ATPase, heat shock protein OS=Homo sapiens OX=9606 GN=groEL PE=4 SV=1		1	1	0.0111	56841.8	5.27
A0A2P9AGW9	$25-2	tr	A0A2P9AGW9	HUMAN Chaperone Hsp60, peptide-dependent ATPase, heat shock protein OS=Homo sapiens OX=9606 GN=groEL PE=4 SV=1		1	1	0.011	57997.7	5.15
A0A2P9ASV5	$25-3	tr	A0A2P9ASV5	HUMAN Chaperone Hsp60, peptide-dependent ATPase, heat shock protein OS=Homo sapiens OX=9606 GN=groEL PE=4 SV=1		1	1	0.0109	57596.7	5.41
		R20180901112_ODD,4764				K.VTLGPK.G	614.387	5e-05	2	1	31.94	0	0.0303	0|0	tr|A0A2P9AGW9|A0A2P9AGW9_HUMAN/tr|A0A2P9ASV5|A0A2P9ASV5_HUMAN/tr|A0A2P9ALX2|A0A2P9ALX2_HUMAN		8.72	0		0	2	MASCOT		T
A0A2P9ANF3	$26-1	tr	A0A2P9ANF3	HUMAN Chaperone Hsp10, affects cell division OS=Homo sapiens OX=9606 GN=groES PE=4 SV=1		1	1	0.0962	11274	7.93
		R20180901112_ODD,9856				K.GGIIIPDTAK.E	984.572	-0.00117	2	1	27.29	0	0.0818	0|0	tr|A0A2P9ANF3|A0A2P9ANF3_HUMAN		5.84	0		0	2	MASCOT		T
A0A2P9AR83	$27-1	tr	A0A2P9AR83	HUMAN Uncharacterized protein OS=Homo sapiens OX=9606 GN=BQ8482	360079 PE=4 SV=1	1	1	0.1132	5458.43	8
		R20180901112_ODD,6082				R.YVLTGR.R	708.404	-0.00027	2	1	30.68	0	0.0584	0|0	tr|A0A2P9AR83|A0A2P9AR83_HUMAN		8.75	0		0	2	MASCOT		T
A0A2P9AW15	$28-1	tr	A0A2P9AW15	HUMAN Uncharacterized protein OS=Homo sapiens OX=9606 GN=BQ8482	70071 PE=4 SV=1	1	1	0.1299	8744.81	7.93
		R20180901112_ODD,9352				R.FEGPGGKEAR.I	1047.52	0.01265	2	1	30.23	0	0.189	0|0	tr|A0A2P9AW15|A0A2P9AW15_HUMAN		6.14	1		0	2	MASCOT		T
A4D1A8	$29-1	tr	A4D1A8	HUMAN Similar to Piccolo protein (Aczonin) OS=Homo sapiens OX=9606 GN=LOC392742 PE=4 SV=1		1	1	0.0024	411156	5.26
Q6ZU41	$29-2	tr	Q6ZU41	HUMAN cDNA FLJ44011 fis, clone TESTI4024420, highly similar to Rattus norvegicus presynaptic cytomatrix protein (Pclo) OS=Homo sapiens OX=9606 PE=2 SV=1		1	1	0.0089	113427	9.1
Q68D69	$29-3	tr	Q68D69	HUMAN Uncharacterized protein DKFZp779G1236 OS=Homo sapiens OX=9606 GN=DKFZp779G1236 PE=2 SV=1		1	1	0.0089	113383	9.3
PCLO	$29-4	sp	Q9Y6V0	HUMAN Protein piccolo OS=Homo sapiens OX=9606 GN=PCLO PE=1 SV=5		1	1	0.0018	560693	6.07
E9PE96	$29-5	tr	E9PE96	HUMAN Protein piccolo OS=Homo sapiens OX=9606 GN=PCLO PE=1 SV=1		1	1	0.0074	136392	7.87
		R20180901112_ODD,14837				R.VDAKVEIIK.H	1014.62	-0.00081	2	1	24.81	0	0.181	0|0	sp|Q9Y6V0|PCLO_HUMAN/tr|E9PE96|E9PE96_HUMAN/tr|Q68D69|Q68D69_HUMAN/tr|A4D1A8|A4D1A8_HUMAN/tr|Q6ZU41|Q6ZU41_HUMAN		6.04	1		0	2	MASCOT		T
B4DSM3	$30-1	tr	B4DSM3	HUMAN cDNA FLJ56943, highly similar to Protocadherin-11 X-linked (Fragment) OS=Homo sapiens OX=9606 PE=2 SV=1		1	1	0.0134	98962.3	4.72
A8K0W1	$30-2	tr	A8K0W1	HUMAN cDNA FLJ76645, highly similar to Homo sapiens protocadherin 11 Y-linked (PCDH11Y), transcript variant a, mRNA (Fragment) OS=Homo sapiens OX=9606 PE=2 SV=1		1	1	0.0135	98169.3	4.76
B7ZAE8	$30-3	tr	B7ZAE8	HUMAN cDNA, FLJ79162, highly similar to Protocadherin-11 X-linked (Fragment) OS=Homo sapiens OX=9606 PE=2 SV=1		1	1	0.0134	99034.4	4.71
PC11X	$30-4	sp	Q9BZA7	HUMAN Protocadherin-11 X-linked OS=Homo sapiens OX=9606 GN=PCDH11X PE=2 SV=1		1	1	0.0089	147557	5.04
PC11Y	$30-5	sp	Q9BZA8	HUMAN Protocadherin-11 Y-linked OS=Homo sapiens OX=9606 GN=PCDH11Y PE=1 SV=1		1	1	0.009	146773	5.03
B4DSA0	$30-6	tr	B4DSA0	HUMAN cDNA FLJ61367, highly similar to Protocadherin-11 X-linked OS=Homo sapiens OX=9606 PE=2 SV=1		1	1	0.0131	101031	4.92
		R20180901112_ODD,14134				R.IDREKLCAGIPR.D	1427.78	-0.00613	2	1	20.17	0	0.802	0|0	sp|Q9BZA7|PC11X_HUMAN/sp|Q9BZA8|PC11Y_HUMAN/tr|B4DSA0|B4DSA0_HUMAN/tr|B7ZAE8|B7ZAE8_HUMAN/tr|B4DSM3|B4DSM3_HUMAN/tr|A8K0W1|A8K0W1_HUMAN		8.22	2		0	2	MASCOT		T
C0JYZ2	$31-1	tr	C0JYZ2	HUMAN Titin OS=Homo sapiens OX=9606 GN=TTN PE=4 SV=1		1	1	0.0002	3.71367e+06	6.16
D3DPG0	$31-2	tr	D3DPG0	HUMAN Titin, isoform CRA	a OS=Homo sapiens OX=9606 GN=TTN PE=4 SV=1	1	1	0.0002	3.88122e+06	6.04
A0A0A0MTS7	$31-3	tr	A0A0A0MTS7	HUMAN Titin OS=Homo sapiens OX=9606 GN=TTN PE=1 SV=1		1	1	0.0002	3.99461e+06	6.05
TITIN	$31-4	sp	Q8WZ42	HUMAN Titin OS=Homo sapiens OX=9606 GN=TTN PE=1 SV=4		1	1	0.0002	3.81598e+06	6.02
A0A0A0MRA3	$31-5	tr	A0A0A0MRA3	HUMAN Titin OS=Homo sapiens OX=9606 GN=TTN PE=1 SV=1		1	1	0.0002	3.01395e+06	6.32
D3DPF9	$31-6	tr	D3DPF9	HUMAN Titin, isoform CRA	b OS=Homo sapiens OX=9606 GN=TTN PE=4 SV=1	1	1	0.0002	2.99301e+06	6.35
		R20180901112_ODD,4609				R.FIADGK.D	650.351	-9e-05	2	1	29.06	0	0.103	0|0	sp|Q8WZ42|TITIN_HUMAN/tr|C0JYZ2|C0JYZ2_HUMAN/tr|D3DPG0|D3DPG0_HUMAN/tr|A0A0A0MTS7|A0A0A0MTS7_HUMAN/tr|A0A0A0MRA3|A0A0A0MRA3_HUMAN/tr|D3DPF9|D3DPF9_HUMAN		5.84	0		0	2	MASCOT		T
F8VV32	$32-1	tr	F8VV32	HUMAN Lysozyme OS=Homo sapiens OX=9606 GN=LYZ PE=1 SV=1		1	1	0.0673	11488.1	9.27
B2R4C5	$32-2	tr	B2R4C5	HUMAN Lysozyme OS=Homo sapiens OX=9606 GN=LYZ PE=2 SV=1		1	1	0.0473	16536.9	9.38
A0A0B4J259	$32-3	tr	A0A0B4J259	HUMAN Lysozyme OS=Homo sapiens OX=9606 GN=LYZ PE=1 SV=1		1	1	0.0511	15328.7	8.99
LYSC	$32-4	sp	P61626	HUMAN Lysozyme C OS=Homo sapiens OX=9606 GN=LYZ PE=1 SV=1		1	1	0.0473	16536.9	9.38
		R20180901112_ODD,7301				R.LGMDGYR.G	811.377	0.00057	2	1	24.12	0	0.49	0|0	sp|P61626|LYSC_HUMAN/tr|A0A0B4J259|A0A0B4J259_HUMAN/tr|F8VV32|F8VV32_HUMAN/tr|B2R4C5|B2R4C5_HUMAN		5.84	0		0	2	MASCOT		T
M0R1V7	$33-1	tr	M0R1V7	HUMAN Ubiquitin-60S ribosomal protein L40 (Fragment) OS=Homo sapiens OX=9606 GN=UBA52 PE=1 SV=1		1	1	0.0952	7132.07	5.24
F5GZ39	$33-2	tr	F5GZ39	HUMAN Polyubiquitin-C (Fragment) OS=Homo sapiens OX=9606 GN=UBC PE=1 SV=1		1	1	0.0984	6875.76	4.89
A8K674	$33-3	tr	A8K674	HUMAN cDNA FLJ75516, highly similar to Xenopus tropicalis ubiquitin C, mRNA OS=Homo sapiens OX=9606 PE=2 SV=1		1	1	0.0099	68446.9	7.72
M0R2S1	$33-4	tr	M0R2S1	HUMAN Ubiquitin-60S ribosomal protein L40 (Fragment) OS=Homo sapiens OX=9606 GN=UBA52 PE=1 SV=1		1	1	0.0435	15476	9.7
J3QS39	$33-5	tr	J3QS39	HUMAN Polyubiquitin-B (Fragment) OS=Homo sapiens OX=9606 GN=UBB PE=1 SV=1		1	1	0.0645	10469	8.01
Q59EM9	$33-6	tr	Q59EM9	HUMAN Ubiquitin C variant (Fragment) OS=Homo sapiens OX=9606 PE=2 SV=1		1	1	0.0046	147334	7.72
Q96H31	$33-7	tr	Q96H31	HUMAN UBC protein (Fragment) OS=Homo sapiens OX=9606 GN=UBC PE=2 SV=2		1	1	0.011	61523	6.83
Q96MH4	$33-8	tr	Q96MH4	HUMAN cDNA FLJ32377 fis, clone SKMUS1000014, highly similar to Polyubiquitin 9 OS=Homo sapiens OX=9606 PE=2 SV=1		1	1	0.0155	43648.4	6.01
F5H6Q2	$33-9	tr	F5H6Q2	HUMAN Polyubiquitin-C (Fragment) OS=Homo sapiens OX=9606 GN=UBC PE=1 SV=8		1	1	0.0492	13731.7	5.86
Q5UGI3	$33-10	tr	Q5UGI3	HUMAN Ubiquitin C splice variant OS=Homo sapiens OX=9606 GN=UBC PE=2 SV=1		1	1	0.0392	17152.5	7.92
Q8WYN9	$33-11	tr	Q8WYN9	HUMAN Ribosomal protein S27A (Fragment) OS=Homo sapiens OX=9606 GN=RPS27A PE=4 SV=1		1	1	0.0496	14077.3	9.84
A0A248RGE3	$33-12	tr	A0A248RGE3	HUMAN 40S ribosomal protein (Fragment) OS=Homo sapiens OX=9606 PE=2 SV=1		1	1	0.0414	16717.2	9.59
F5H265	$33-13	tr	F5H265	HUMAN Polyubiquitin-C (Fragment) OS=Homo sapiens OX=9606 GN=UBC PE=1 SV=1		1	1	0.0403	16841.2	6.15
F5H388	$33-14	tr	F5H388	HUMAN Polyubiquitin-C (Fragment) OS=Homo sapiens OX=9606 GN=UBC PE=1 SV=1		1	1	0.0387	17483.9	6.75
RS27A	$33-15	sp	P62979	HUMAN Ubiquitin-40S ribosomal protein S27a OS=Homo sapiens OX=9606 GN=RPS27A PE=1 SV=2		1	1	0.0385	17964.7	9.68
L8B4Z6	$33-16	tr	L8B4Z6	HUMAN Ubiquitin C OS=Homo sapiens OX=9606 GN=UbC PE=4 SV=1		1	1	0.0088	77011.6	7.16
L8B4J3	$33-17	tr	L8B4J3	HUMAN Ubiquitin C OS=Homo sapiens OX=9606 GN=UbC PE=4 SV=1		1	1	0.0088	77000.6	7.16
L8B4R0	$33-18	tr	L8B4R0	HUMAN Ubiquitin C OS=Homo sapiens OX=9606 GN=UbC PE=4 SV=1		1	1	0.0099	68490.9	7.13
L8B4M0	$33-19	tr	L8B4M0	HUMAN Ubiquitin C OS=Homo sapiens OX=9606 GN=UbC PE=4 SV=1		1	1	0.0088	77053.7	7.16
RL40	$33-20	sp	P62987	HUMAN Ubiquitin-60S ribosomal protein L40 OS=Homo sapiens OX=9606 GN=UBA52 PE=1 SV=2		1	1	0.0469	14728.2	9.87
UBB	$33-21	sp	P0CG47	HUMAN Polyubiquitin-B OS=Homo sapiens OX=9606 GN=UBB PE=1 SV=1		1	1	0.0262	25761.3	6.86
UBC	$33-22	sp	P0CG48	HUMAN Polyubiquitin-C OS=Homo sapiens OX=9606 GN=UBC PE=1 SV=3		1	1	0.0088	77037.6	7.16
Q5RKT7	$33-23	tr	Q5RKT7	HUMAN Ribosomal protein S27a OS=Homo sapiens OX=9606 GN=RPS27A PE=1 SV=1		1	1	0.0385	17904.7	9.65
L8B196	$33-24	tr	L8B196	HUMAN Ubiquitin C OS=Homo sapiens OX=9606 GN=UbC PE=4 SV=1		1	1	0.0113	59900.1	7.1
L8B4I8	$33-25	tr	L8B4I8	HUMAN Ubiquitin C OS=Homo sapiens OX=9606 GN=UbC PE=4 SV=1		1	1	0.0113	59944.2	7.1
Q9UFQ0	$33-26	tr	Q9UFQ0	HUMAN Uncharacterized protein DKFZp434K0435 (Fragment) OS=Homo sapiens OX=9606 GN=DKFZp434K0435 PE=2 SV=1		1	1	0.0251	26872.7	8.67
Q49A90	$33-27	tr	Q49A90	HUMAN RPS27A protein OS=Homo sapiens OX=9606 GN=RPS27A PE=2 SV=1		1	1	0.0632	10782.2	4.76
F5H2Z3	$33-28	tr	F5H2Z3	HUMAN Polyubiquitin-C (Fragment) OS=Homo sapiens OX=9606 GN=UBC PE=1 SV=1		1	1	0.0441	15309.3	5.49
Q66K58	$33-29	tr	Q66K58	HUMAN Uncharacterized protein (Fragment) OS=Homo sapiens OX=9606 PE=2 SV=1		1	1	0.0086	78697.6	7.8
J3QTR3	$33-30	tr	J3QTR3	HUMAN Ubiquitin-40S ribosomal protein S27a (Fragment) OS=Homo sapiens OX=9606 GN=RPS27A PE=1 SV=1		1	1	0.0566	12237.2	10.14
F5GXK7	$33-31	tr	F5GXK7	HUMAN Polyubiquitin-C (Fragment) OS=Homo sapiens OX=9606 GN=UBC PE=1 SV=2		1	1	0.0355	19015.8	7.9
F5GYU3	$33-32	tr	F5GYU3	HUMAN Polyubiquitin-C (Fragment) OS=Homo sapiens OX=9606 GN=UBC PE=1 SV=1		1	1	0.0448	15032	5.52
F5H747	$33-33	tr	F5H747	HUMAN Polyubiquitin-C (Fragment) OS=Homo sapiens OX=9606 GN=UBC PE=1 SV=8		1	1	0.0375	18072.7	7.91
M0R1M6	$33-34	tr	M0R1M6	HUMAN Ubiquitin-60S ribosomal protein L40 (Fragment) OS=Homo sapiens OX=9606 GN=UBA52 PE=1 SV=1		1	1	0.0526	12802.9	10.21
Q5PY61	$33-35	tr	Q5PY61	HUMAN Polyubiquitin-C OS=Homo sapiens OX=9606 GN=UBC PE=1 SV=1		1	1	0.0262	25757.3	6.86
J3QKN0	$33-36	tr	J3QKN0	HUMAN Polyubiquitin-B (Fragment) OS=Homo sapiens OX=9606 GN=UBB PE=1 SV=1		1	1	0.0291	23162.3	6.2
B4DV12	$33-37	tr	B4DV12	HUMAN Polyubiquitin-B OS=Homo sapiens OX=9606 GN=UBB PE=1 SV=1		1	1	0.0392	17214.6	6.75
Q96C32	$33-38	tr	Q96C32	HUMAN Polyubiquitin-C OS=Homo sapiens OX=9606 GN=UBC PE=1 SV=1		1	1	0.0197	34304	6.94
B2RDW1	$33-39	tr	B2RDW1	HUMAN Epididymis luminal protein 112 OS=Homo sapiens OX=9606 GN=HEL112 PE=2 SV=1		1	1	0.0385	17964.7	9.68
Q3MIH3	$33-40	tr	Q3MIH3	HUMAN Ubiquitin A-52 residue ribosomal protein fusion product 1 OS=Homo sapiens OX=9606 GN=UBA52 PE=2 SV=1		1	1	0.0469	14728.2	9.87
Q5U5U6	$33-41	tr	Q5U5U6	HUMAN Epididymis secretory protein Li 50 OS=Homo sapiens OX=9606 GN=UBB PE=1 SV=1		1	1	0.0262	25761.3	6.86
		R20180901112_ODD,8681				R.LIFAGK.Q	648.408	-0.00021	2	1	30.08	0	0.0346	0|0	sp|P62979|RS27A_HUMAN/sp|P62987|RL40_HUMAN/sp|P0CG47|UBB_HUMAN/sp|P0CG48|UBC_HUMAN/tr|L8B4M0|L8B4M0_HUMAN/tr|L8B4Z6|L8B4Z6_HUMAN/tr|L8B4J3|L8B4J3_HUMAN/tr|L8B4R0|L8B4R0_HUMAN/tr|J3QS39|J3QS39_HUMAN/tr|Q59EM9|Q59EM9_HUMAN/tr|Q96H31|Q96H31_HUMAN/tr|M0R2S1|M0R2S1_HUMAN/tr|M0R1V7|M0R1V7_HUMAN/tr|F5GZ39|F5GZ39_HUMAN/tr|A8K674|A8K674_HUMAN/tr|A0A248RGE3|A0A248RGE3_HUMAN/tr|F5H265|F5H265_HUMAN/tr|F5H388…		8.75	0		0	2	MASCOT		T
Q5NV56	$34-1	tr	Q5NV56	HUMAN Anionic trypsinogen OS=Homo sapiens OX=9606 GN=TRY8 PE=2 SV=1		1	1	0.081	26487.5	4.78
A0A0J9YYC8	$34-2	tr	A0A0J9YYC8	HUMAN Trypsin-2 OS=Homo sapiens OX=9606 GN=PRSS2 PE=1 SV=1		1	1	0.081	26427.4	4.78
E7EQ64	$34-3	tr	E7EQ64	HUMAN Trypsin-1 OS=Homo sapiens OX=9606 GN=PRSS1 PE=1 SV=1		1	1	0.0766	28122.6	6.92
Q86W17	$34-4	tr	Q86W17	HUMAN Protease serine 1 (Fragment) OS=Homo sapiens OX=9606 GN=PRSS1 PE=4 SV=1		1	1	0.2381	9199.48	9.85
Q3SY19	$34-5	tr	Q3SY19	HUMAN PRSS1 protein OS=Homo sapiens OX=9606 GN=PRSS1 PE=2 SV=1		1	1	0.081	26555.5	4.71
A6XMV8	$34-6	tr	A6XMV8	HUMAN Protease serine 2 preproprotein OS=Homo sapiens OX=9606 GN=PRSS2 PE=1 SV=1		1	1	0.0813	26669.7	4.99
Q6PK75	$34-7	tr	Q6PK75	HUMAN PRSS2 protein (Fragment) OS=Homo sapiens OX=9606 GN=PRSS2 PE=2 SV=1		1	1	0.107	20104.5	4.75
TRY2	$34-8	sp	P07478	HUMAN Trypsin-2 OS=Homo sapiens OX=9606 GN=PRSS2 PE=1 SV=1		1	1	0.081	26487.5	4.78
TRY6	$34-9	sp	Q8NHM4	HUMAN Putative trypsin-6 OS=Homo sapiens OX=9606 GN=PRSS3P2 PE=5 SV=2		1	1	0.081	26536.9	5.64
Q53ZX9	$34-10	tr	Q53ZX9	HUMAN Protease serine 1 (Fragment) OS=Homo sapiens OX=9606 GN=PRSS1 PE=4 SV=1		1	1	0.2381	9114.37	9.24
Q3SY20	$34-11	tr	Q3SY20	HUMAN Protease, serine, 2 (Trypsin 2) OS=Homo sapiens OX=9606 GN=PRSS2 PE=2 SV=1		1	1	0.081	26471.5	4.78
Q53ZX7	$34-12	tr	Q53ZX7	HUMAN Protease serine 1 (Fragment) OS=Homo sapiens OX=9606 GN=PRSS1 PE=4 SV=1		1	1	0.2381	9114.37	9.24
Q53ZX8	$34-13	tr	Q53ZX8	HUMAN Protease serine 1 (Fragment) OS=Homo sapiens OX=9606 GN=PRSS1 PE=4 SV=1		1	1	0.2381	9148.37	9.51
Q45KI0	$34-14	tr	Q45KI0	HUMAN Trypsin I (Fragment) OS=Homo sapiens OX=9606 GN=PRSS1 PE=4 SV=1		1	1	0.2381	9167.46	10.01
A6XMV9	$34-15	tr	A6XMV9	HUMAN Protease serine 2 preproprotein OS=Homo sapiens OX=9606 GN=PRSS2 PE=1 SV=1		1	1	0.0766	28004.2	4.99
H0Y8D1	$34-16	tr	H0Y8D1	HUMAN Trypsin-1 (Fragment) OS=Homo sapiens OX=9606 GN=PRSS1 PE=1 SV=1		1	1	0.1408	15421.4	6.78
Q7Z5F3	$34-17	tr	Q7Z5F3	HUMAN Protease serine 2 isoform B OS=Homo sapiens OX=9606 PE=2 SV=1		1	1	0.0766	28136.3	5.22
TRY1	$34-18	sp	P07477	HUMAN Trypsin-1 OS=Homo sapiens OX=9606 GN=PRSS1 PE=1 SV=1		1	1	0.081	26557.8	6.08
		R20180901112_ODD,14020				R.LGEHNIEVLEGNEQFINAAK.I	2225.12	0.00517	3	1	63.56	0	3.51e-05	0|0	sp|P07477|TRY1_HUMAN/sp|P07478|TRY2_HUMAN/sp|Q8NHM4|TRY6_HUMAN/tr|Q53ZX9|Q53ZX9_HUMAN/tr|Q6PK75|Q6PK75_HUMAN/tr|Q86W17|Q86W17_HUMAN/tr|Q3SY19|Q3SY19_HUMAN/tr|A6XMV8|A6XMV8_HUMAN/tr|A6XMV9|A6XMV9_HUMAN/tr|H0Y8D1|H0Y8D1_HUMAN/tr|Q7Z5F3|Q7Z5F3_HUMAN/tr|Q45KI0|Q45KI0_HUMAN/tr|Q3SY20|Q3SY20_HUMAN/tr|Q53ZX7|Q53ZX7_HUMAN/tr|Q53ZX8|Q53ZX8_HUMAN/tr|E7EQ64|E7EQ64_HUMAN/tr|Q5NV56|Q5NV56_HUMAN/tr|A0A0J9YYC8|…		4.48	0		0	2	MASCOT		T
Q7Z3B7	$35-1	tr	Q7Z3B7	HUMAN Uncharacterized protein DKFZp451N061 (Fragment) OS=Homo sapiens OX=9606 GN=DKFZp451N061 PE=2 SV=1		1	1	0.0071	142280	4.8
		R20180901112_ODD,5372				K.TTEGQAEGK.E	920.432	-0.01508	2	1	51.17	0	0.000503	0|0	tr|Q7Z3B7|Q7Z3B7_HUMAN		4.53	0		0	2	MASCOT		T
Q96E61	$36-1	tr	Q96E61	HUMAN Uncharacterized protein OS=Homo sapiens OX=9606 PE=2 SV=1		1	1	0.0339	24712.3	6.88
S6BAP8	$36-2	tr	S6BAP8	HUMAN IgG L chain OS=Homo sapiens OX=9606 PE=2 SV=1		1	1	0.0369	22851.4	8.19
A0A5E4	$36-3	tr	A0A5E4	HUMAN Uncharacterized protein OS=Homo sapiens OX=9606 PE=2 SV=1		1	1	0.034	24746.4	5.66
A0A0B4J231	$36-4	tr	A0A0B4J231	HUMAN Immunoglobulin lambda-like polypeptide 5 OS=Homo sapiens OX=9606 GN=IGLL5 PE=1 SV=1		1	1	0.0372	23150.1	9.08
IGL1	$36-5	sp	P0DOX8	HUMAN Immunoglobulin lambda-1 light chain OS=Homo sapiens OX=9606 PE=1 SV=1		1	1	0.037	22829.9	6.34
IGLL5	$36-6	sp	B9A064	HUMAN Immunoglobulin lambda-like polypeptide 5 OS=Homo sapiens OX=9606 GN=IGLL5 PE=2 SV=2		1	1	0.0374	23063	9.08
S6C4Q9	$36-7	tr	S6C4Q9	HUMAN IgG L chain OS=Homo sapiens OX=9606 PE=2 SV=1		1	1	0.0369	22857.3	6.28
Q6GMW6	$36-8	tr	Q6GMW6	HUMAN Uncharacterized protein OS=Homo sapiens OX=9606 PE=2 SV=1		1	1	0.034	24803.3	7.6
Q6P5S3	$36-9	tr	Q6P5S3	HUMAN Uncharacterized protein OS=Homo sapiens OX=9606 PE=2 SV=1		1	1	0.0339	24927.5	6.81
Q6NS95	$36-10	tr	Q6NS95	HUMAN IGL@ protein OS=Homo sapiens OX=9606 GN=IGL@ PE=2 SV=1		1	1	0.0342	25147.9	6.19
Q6GMV7	$36-11	tr	Q6GMV7	HUMAN Uncharacterized protein OS=Homo sapiens OX=9606 PE=2 SV=1		1	1	0.0339	24949.6	6.41
Q6PIK1	$36-12	tr	Q6PIK1	HUMAN IGL@ protein OS=Homo sapiens OX=9606 GN=IGL@ PE=1 SV=1		1	1	0.034	24857.3	7.59
Q6GMW4	$36-13	tr	Q6GMW4	HUMAN IGL@ protein OS=Homo sapiens OX=9606 GN=IGL@ PE=2 SV=1		1	1	0.0343	24854.5	6.29
Q5FWF9	$36-14	tr	Q5FWF9	HUMAN IGL@ protein OS=Homo sapiens OX=9606 GN=IGL@ PE=1 SV=1		1	1	0.0345	24794.5	5.43
		R20180901112_ODD,6600				K.VTVLGQPK.A	841.514	-2e-05	2	1	47.58	0	0.000727	0|0	sp|P0DOX8|IGL1_HUMAN/sp|B9A064|IGLL5_HUMAN/tr|S6C4Q9|S6C4Q9_HUMAN/tr|S6BAP8|S6BAP8_HUMAN/tr|A0A5E4|A0A5E4_HUMAN/tr|A0A0B4J231|A0A0B4J231_HUMAN/tr|Q6GMW6|Q6GMW6_HUMAN/tr|Q6PIK1|Q6PIK1_HUMAN/tr|Q6GMW4|Q6GMW4_HUMAN/tr|Q5FWF9|Q5FWF9_HUMAN/tr|Q6P5S3|Q6P5S3_HUMAN/tr|Q6NS95|Q6NS95_HUMAN/tr|Q6GMV7|Q6GMV7_HUMAN/tr|Q96E61|Q96E61_HUMAN		8.72	0		0	2	MASCOT		T
Q9C063	$37-1	tr	Q9C063	HUMAN LYST-interacting protein LIP5 (Fragment) OS=Homo sapiens OX=9606 PE=2 SV=1		1	1	0.0224	25803.7	9.09
Q6I929	$37-2	tr	Q6I929	HUMAN HCG1978654 OS=Homo sapiens OX=9606 GN=pseudoTPMT PE=4 SV=1		1	1	0.0203	28397.8	8.44
		R20180901112_ODD,9853				K.IMILK.K ! R.LMLLK.N	617.405	-0.00059	2	1	32.45	0	0.0224	0|0	tr|Q9C063|Q9C063_HUMAN ! tr|Q6I929|Q6I929_HUMAN		8.75	0		0	2	MASCOT		T
Q9NXR2	$38-1	tr	Q9NXR2	HUMAN cDNA FLJ20097 fis, clone COL04387 OS=Homo sapiens OX=9606 PE=2 SV=1		1	1	0.0121	47463	5.46
A7MD03	$38-2	tr	A7MD03	HUMAN CCDC132 protein OS=Homo sapiens OX=9606 GN=CCDC132 PE=2 SV=1		1	1	0.0052	110344	5.76
Q75N11	$38-3	tr	Q75N11	HUMAN Uncharacterized protein FLJ20097 OS=Homo sapiens OX=9606 GN=FLJ20097 PE=4 SV=1		1	1	0.0121	47569	5.39
VPS50	$38-4	sp	Q96JG6	HUMAN Syndetin OS=Homo sapiens OX=9606 GN=VPS50 PE=1 SV=3		1	1	0.0052	111173	5.85
H0Y7Q2	$38-5	tr	H0Y7Q2	HUMAN Syndetin (Fragment) OS=Homo sapiens OX=9606 GN=VPS50 PE=1 SV=1		1	1	0.0107	53922.2	5.47
B4DS55	$38-6	tr	B4DS55	HUMAN cDNA FLJ57185 OS=Homo sapiens OX=9606 PE=2 SV=1		1	1	0.0073	79050.2	5.81
Q5JPD9	$38-7	tr	Q5JPD9	HUMAN Uncharacterized protein DKFZp313I2429 OS=Homo sapiens OX=9606 GN=DKFZp313I2429 PE=2 SV=1		1	1	0.0084	68030	5.11
B7WNR0	$38-8	tr	B7WNR0	HUMAN Serum albumin OS=Homo sapiens OX=9606 GN=ALB PE=1 SV=1		1	1	0.0101	56211.2	6.85
H0YA55	$38-9	tr	H0YA55	HUMAN Serum albumin (Fragment) OS=Homo sapiens OX=9606 GN=ALB PE=1 SV=1		1	1	0.011	51458.8	6.62
B4DPR2	$38-10	tr	B4DPR2	HUMAN cDNA FLJ50830, highly similar to Serum albumin OS=Homo sapiens OX=9606 PE=2 SV=1		1	1	0.0096	59573.1	6.88
D6W5Q7	$38-11	tr	D6W5Q7	HUMAN Uncharacterized protein OS=Homo sapiens OX=9606 GN=FLJ20097 PE=4 SV=1		1	1	0.0069	83587	5.54
ALBU	$38-12	sp	P02768	HUMAN Serum albumin OS=Homo sapiens OX=9606 GN=ALB PE=1 SV=2		1	1	0.0082	69366	5.92
D6RHD5	$38-13	tr	D6RHD5	HUMAN Serum albumin OS=Homo sapiens OX=9606 GN=ALB PE=1 SV=1		1	1	0.0109	52058.6	6.45
A0A2P9AHU7	$38-14	tr	A0A2P9AHU7	HUMAN Putative threonine dehydratase OS=Homo sapiens OX=9606 GN=BQ8482	170037 PE=4 SV=1	1	1	0.0152	34213	5.67
B4DWT1	$38-15	tr	B4DWT1	HUMAN Serine/arginine-rich-splicing factor 11 OS=Homo sapiens OX=9606 GN=SRSF11 PE=1 SV=1		1	1	0.0391	13134.6	5.83
Q5T760	$38-16	tr	Q5T760	HUMAN Serine/arginine-rich-splicing factor 11 (Fragment) OS=Homo sapiens OX=9606 GN=SRSF11 PE=1 SV=1		1	1	0.0129	42315.7	11.65
S4R3C4	$38-17	tr	S4R3C4	HUMAN Serine/arginine-rich-splicing factor 11 OS=Homo sapiens OX=9606 GN=SRSF11 PE=1 SV=1		1	1	0.0625	7957.77	4.9
Q6PJY9	$38-18	tr	Q6PJY9	HUMAN SFRS11 protein (Fragment) OS=Homo sapiens OX=9606 GN=SFRS11 PE=2 SV=1		1	1	0.0202	24975.4	6.3
Q05BU6	$38-19	tr	Q05BU6	HUMAN SFRS11 protein (Fragment) OS=Homo sapiens OX=9606 GN=SFRS11 PE=2 SV=1		1	1	0.0203	24847.2	5.93
B4DTC1	$38-20	tr	B4DTC1	HUMAN cDNA FLJ58939, highly similar to Splicing factor arginine/serine-rich 11 OS=Homo sapiens OX=9606 PE=2 SV=1		1	1	0.0382	13414	6.02
Q6PJB9	$38-21	tr	Q6PJB9	HUMAN SFRS11 protein (Fragment) OS=Homo sapiens OX=9606 GN=SFRS11 PE=2 SV=1		1	1	0.0127	42956.5	11.66
A0A0A0MTQ3	$38-22	tr	A0A0A0MTQ3	HUMAN Cilia- and flagella-associated protein 54 OS=Homo sapiens OX=9606 GN=CFAP54 PE=1 SV=1		1	1	0.0078	73688	8.63
KLOTB	$38-23	sp	Q86Z14	HUMAN Beta-klotho OS=Homo sapiens OX=9606 GN=KLB PE=1 SV=1		1	1	0.0048	119806	9.28
B7ZL50	$38-24	tr	B7ZL50	HUMAN KLB protein OS=Homo sapiens OX=9606 GN=KLB PE=2 SV=1		1	1	0.0048	118895	9.28
KI20B	$38-25	sp	Q96Q89	HUMAN Kinesin-like protein KIF20B OS=Homo sapiens OX=9606 GN=KIF20B PE=1 SV=3		1	1	0.0027	210627	5.54
D3DR32	$38-26	tr	D3DR32	HUMAN M-phase phosphoprotein 1, isoform CRA	a OS=Homo sapiens OX=9606 GN=MPHOSPH1 PE=3 SV=1	1	1	0.0028	206159	5.64
CFA54	$38-27	sp	Q96N23	HUMAN Cilia- and flagella-associated protein 54 OS=Homo sapiens OX=9606 GN=CFAP54 PE=2 SV=3		1	1	0.0016	351966	8.41
B2RBS8	$38-28	tr	B2RBS8	HUMAN cDNA, FLJ95666, highly similar to Homo sapiens albumin (ALB), mRNA OS=Homo sapiens OX=9606 PE=2 SV=1		1	1	0.0082	69392.1	5.92
Q56G89	$38-29	tr	Q56G89	HUMAN Serum albumin OS=Homo sapiens OX=9606 PE=2 SV=1		1	1	0.0082	69083.6	5.85
SURF6	$38-30	sp	O75683	HUMAN Surfeit locus protein 6 OS=Homo sapiens OX=9606 GN=SURF6 PE=1 SV=3		1	1	0.0139	41449.9	10.65
B3KNS8	$38-31	tr	B3KNS8	HUMAN cDNA FLJ30322 fis, clone BRACE2006703, highly similar to Surfeit locus protein 6 OS=Homo sapiens OX=9606 PE=2 SV=1		1	1	0.0139	41507.9	10.6
F6KPG5	$38-32	tr	F6KPG5	HUMAN Albumin (Fragment) OS=Homo sapiens OX=9606 PE=2 SV=1		1	1	0.0085	66530.6	5.73
B4DPP6	$38-33	tr	B4DPP6	HUMAN cDNA FLJ54371, highly similar to Serum albumin OS=Homo sapiens OX=9606 PE=2 SV=1		1	1	0.0081	70362.2	5.78
A0A0C4DGB6	$38-34	tr	A0A0C4DGB6	HUMAN Serum albumin OS=Homo sapiens OX=9606 GN=ALB PE=1 SV=1		1	1	0.0083	69225.8	5.99
THAP4	$38-35	sp	Q8WY91	HUMAN THAP domain-containing protein 4 OS=Homo sapiens OX=9606 GN=THAP4 PE=1 SV=2		1	1	0.0087	62889.2	9.39
Q9BQ29	$38-36	tr	Q9BQ29	HUMAN THAP domain-containing protein 4 OS=Homo sapiens OX=9606 GN=THAP4 PE=1 SV=1		1	1	0.0296	19143.8	9.2
A0A2P9A9M7	$38-37	tr	A0A2P9A9M7	HUMAN Uncharacterized protein OS=Homo sapiens OX=9606 GN=BQ8482	100021 PE=4 SV=1	1	1	0.0267	21405.4	6.1
A0A2P9ARH3	$38-38	tr	A0A2P9ARH3	HUMAN Uncharacterized protein OS=Homo sapiens OX=9606 GN=BQ8482	360169 PE=4 SV=1	1	1	0.0342	16216.3	6.81
Q6PKC9	$38-39	tr	Q6PKC9	HUMAN SFRS11 protein (Fragment) OS=Homo sapiens OX=9606 GN=SFRS11 PE=2 SV=1		1	1	0.0156	34276.7	11.49
B3KRJ9	$38-40	tr	B3KRJ9	HUMAN cDNA FLJ34439 fis, clone HLUNG2001146, highly similar to Splicing factor, arginine/serine-rich 12 OS=Homo sapiens OX=9606 PE=2 SV=1		1	1	0.0097	58202.1	9.92
E5RJ76	$38-41	tr	E5RJ76	HUMAN Splicing regulatory glutamine/lysine-rich protein 1 (Fragment) OS=Homo sapiens OX=9606 GN=SREK1 PE=1 SV=1		1	1	0.0658	7788.97	4.44
SRS11	$38-42	sp	Q05519	HUMAN Serine/arginine-rich splicing factor 11 OS=Homo sapiens OX=9606 GN=SRSF11 PE=1 SV=1		1	1	0.0103	53541.6	10.52
SREK1	$38-43	sp	Q8WXA9	HUMAN Splicing regulatory glutamine/lysine-rich protein 1 OS=Homo sapiens OX=9606 GN=SREK1 PE=1 SV=1		1	1	0.0098	59379.6	10.39
Q69YM5	$38-44	tr	Q69YM5	HUMAN Uncharacterized protein DKFZp667P103 (Fragment) OS=Homo sapiens OX=9606 GN=DKFZp667P103 PE=2 SV=1		1	1	0.0151	38274.7	10.43
		R20180901112_ODD,5000				K.IDEIR.R ! K.IDELR.L ! K.IDELR.T ! K.IDELR.Q ! R.LDEIR.V ! K.LDEIR.R ! R.LDELR.M ! K.LDELR.D ! R.LDELR.G ! K.LDELR.R ! K.LDELR.H ! K.LDELR.T	645.357	-0.00053	2	1	23.91	0	1.38	0|0	sp|Q8WXA9|SREK1_HUMAN/tr|Q69YM5|Q69YM5_HUMAN/tr|B3KRJ9|B3KRJ9_HUMAN/tr|E5RJ76|E5RJ76_HUMAN ! sp|Q05519|SRS11_HUMAN/tr|Q6PKC9|Q6PKC9_HUMAN/tr|Q6PJY9|Q6PJY9_HUMAN/tr|Q05BU6|Q05BU6_HUMAN/tr|B4DTC1|B4DTC1_HUMAN/tr|B4DWT1|B4DWT1_HUMAN/tr|Q5T760|Q5T760_HUMAN/tr|S4R3C4|S4R3C4_HUMAN/tr|Q6PJB9|Q6PJB9_HUMAN ! sp|Q96Q89|KI20B_HUMAN/tr|D3DR32|D3DR32_HUMAN ! sp|Q96N23|CFA54_HUMAN/tr|A0A0A0MTQ3|A0A0A0MTQ3_HUMA…		4.37	0		0	2	MASCOT		T
X5DP40	$39-1	tr	X5DP40	HUMAN Aryl-hydrocarbon receptor nuclear translocator 2 isoform C OS=Homo sapiens OX=9606 GN=ARNT2 PE=2 SV=1		1	1	0.0072	76137.6	7.28
A0A087WVE9	$39-2	tr	A0A087WVE9	HUMAN Aryl hydrocarbon receptor nuclear translocator 2 OS=Homo sapiens OX=9606 GN=ARNT2 PE=1 SV=1		1	1	0.007	79009.9	7.3
B4E3L5	$39-3	tr	B4E3L5	HUMAN cDNA FLJ54656, highly similar to Aryl hydrocarbon receptor nuclear translocator OS=Homo sapiens OX=9606 PE=2 SV=1		1	1	0.0068	82315.2	6.09
ARNT2	$39-4	sp	Q9HBZ2	HUMAN Aryl hydrocarbon receptor nuclear translocator 2 OS=Homo sapiens OX=9606 GN=ARNT2 PE=1 SV=2		1	1	0.007	78690.4	6.25
ARNT	$39-5	sp	P27540	HUMAN Aryl hydrocarbon receptor nuclear translocator OS=Homo sapiens OX=9606 GN=ARNT PE=1 SV=1		1	1	0.0063	86635.6	6.11
A6NGV6	$39-6	tr	A6NGV6	HUMAN Aryl hydrocarbon receptor nuclear translocator OS=Homo sapiens OX=9606 GN=ARNT PE=1 SV=4		1	1	0.012	45924.1	5.79
Q7Z3A3	$39-7	tr	Q7Z3A3	HUMAN Uncharacterized protein DKFZp686M216 OS=Homo sapiens OX=9606 GN=DKFZp686M216 PE=2 SV=1		1	1	0.0088	62380.2	6.9
I6L9E7	$39-8	tr	I6L9E7	HUMAN ARNT protein OS=Homo sapiens OX=9606 GN=ARNT PE=2 SV=1		1	1	0.012	45921.1	5.79
X5D9H9	$39-9	tr	X5D9H9	HUMAN Aryl-hydrocarbon receptor nuclear translocator 2 isoform B OS=Homo sapiens OX=9606 GN=ARNT2 PE=2 SV=1		1	1	0.0128	43323.1	8.28
A8K6P0	$39-10	tr	A8K6P0	HUMAN cDNA FLJ75039, highly similar to Homo sapiens aryl hydrocarbon receptor nuclear translocator (ARNT), transcript variant 3, mRNA OS=Homo sapiens OX=9606 PE=2 SV=1		1	1	0.0065	84719.6	6.19
X5DQN9	$39-11	tr	X5DQN9	HUMAN Aryl-hydrocarbon receptor nuclear translocator 2 isoform D (Fragment) OS=Homo sapiens OX=9606 GN=ARNT2 PE=2 SV=1		1	1	0.007	78690.4	6.25
O43392	$39-12	tr	O43392	HUMAN Aryl hydrocarbon receptor nuclear translocator OS=Homo sapiens OX=9606 GN=ARNT PE=2 SV=1		1	1	0.0152	36012.1	6.34
X5DP31	$39-13	tr	X5DP31	HUMAN Aryl-hydrocarbon receptor nuclear translocator 2 isoform E OS=Homo sapiens OX=9606 GN=ARNT2 PE=2 SV=1		1	1	0.0076	72452.6	8.81
F8VWU1	$39-14	tr	F8VWU1	HUMAN Alpha-lactalbumin OS=Homo sapiens OX=9606 GN=LALBA PE=1 SV=1		1	1	0.0407	13986.1	4.57
TCPW	$39-15	sp	Q92526	HUMAN T-complex protein 1 subunit zeta-2 OS=Homo sapiens OX=9606 GN=CCT6B PE=1 SV=5		1	1	0.0094	57820.8	6.85
LALBA	$39-16	sp	P00709	HUMAN Alpha-lactalbumin OS=Homo sapiens OX=9606 GN=LALBA PE=1 SV=1		1	1	0.0352	16224.7	4.83
A0A080YV01	$39-17	tr	A0A080YV01	HUMAN Lysozyme G OS=Homo sapiens OX=9606 GN=LYZG PE=3 SV=1		1	1	0.0352	16224.7	4.83
Q53F30	$39-18	tr	Q53F30	HUMAN Aryl hydrocarbon receptor nuclear translocator isoform 2 variant (Fragment) OS=Homo sapiens OX=9606 PE=2 SV=1		1	1	0.0159	34821.9	7.58
A0A1B0GW62	$39-19	tr	A0A1B0GW62	HUMAN 1-phosphatidylinositol 4,5-bisphosphate phosphodiesterase beta-1 (Fragment) OS=Homo sapiens OX=9606 GN=PLCB1 PE=1 SV=1		1	1	0.0251	23746.9	9.25
A0A087WW73	$39-20	tr	A0A087WW73	HUMAN Phosphoinositide phospholipase C OS=Homo sapiens OX=9606 GN=PLCB1 PE=1 SV=1		1	1	0.0046	124776	5.89
B3KXN8	$39-21	tr	B3KXN8	HUMAN Phosphoinositide phospholipase C (Fragment) OS=Homo sapiens OX=9606 PE=2 SV=1		1	1	0.0052	109115	5.66
A0A0D9SG17	$39-22	tr	A0A0D9SG17	HUMAN Phosphoinositide phospholipase C (Fragment) OS=Homo sapiens OX=9606 GN=PLCB1 PE=1 SV=1		1	1	0.0052	109187	5.62
A0A1B0GWB6	$39-23	tr	A0A1B0GWB6	HUMAN Phosphoinositide phospholipase C OS=Homo sapiens OX=9606 GN=PLCB1 PE=1 SV=1		1	1	0.0047	122343	5.89
A0A0D9SGI7	$39-24	tr	A0A0D9SGI7	HUMAN 1-phosphatidylinositol 4,5-bisphosphate phosphodiesterase beta-1 (Fragment) OS=Homo sapiens OX=9606 GN=PLCB1 PE=1 SV=1		1	1	0.0216	27660.5	9.51
RBCC1	$39-25	sp	Q8TDY2	HUMAN RB1-inducible coiled-coil protein 1 OS=Homo sapiens OX=9606 GN=RB1CC1 PE=1 SV=3		1	1	0.0031	183089	5.3
Q5D221	$39-26	tr	Q5D221	HUMAN RPGRIP1d (Fragment) OS=Homo sapiens OX=9606 GN=RPGRIP1 PE=2 SV=1		1	1	0.035	16445.3	5.02
B4DX25	$39-27	tr	B4DX25	HUMAN cDNA FLJ50048, highly similar to X-linked retinitis pigmentosa GTPaseregulator-interacting protein 1 OS=Homo sapiens OX=9606 PE=2 SV=1		1	1	0.0082	70060.5	4.92
G3V236	$39-28	tr	G3V236	HUMAN X-linked retinitis pigmentosa GTPase regulator-interacting protein 1 OS=Homo sapiens OX=9606 GN=RPGRIP1 PE=1 SV=1		1	1	0.0053	108089	5.55
A8K6N4	$39-29	tr	A8K6N4	HUMAN cDNA FLJ77152, highly similar to Homo sapiens RB1-inducible coiled-coil 1 (RB1CC1), mRNA (Fragment) OS=Homo sapiens OX=9606 PE=2 SV=1		1	1	0.0057	100067	5.51
RPGR1	$39-30	sp	Q96KN7	HUMAN X-linked retinitis pigmentosa GTPase regulator-interacting protein 1 OS=Homo sapiens OX=9606 GN=RPGRIP1 PE=1 SV=2		1	1	0.0039	146680	5.47
H0YJ99	$39-31	tr	H0YJ99	HUMAN X-linked retinitis pigmentosa GTPase regulator-interacting protein 1 (Fragment) OS=Homo sapiens OX=9606 GN=RPGRIP1 PE=4 SV=1		1	1	0.0847	7011.04	10.27
H0YCJ2	$39-32	tr	H0YCJ2	HUMAN Phosphoinositide phospholipase C (Fragment) OS=Homo sapiens OX=9606 GN=PLCB1 PE=1 SV=1		1	1	0.0055	104015	5.99
B4DF48	$39-33	tr	B4DF48	HUMAN cDNA FLJ61221, highly similar to Protein FAM21C OS=Homo sapiens OX=9606 PE=2 SV=1		1	1	0.0049	111792	5.58
MB12B	$39-34	sp	Q9H7P6	HUMAN Multivesicular body subunit 12B OS=Homo sapiens OX=9606 GN=MVB12B PE=1 SV=2		1	1	0.0157	35619.2	8.42
F8W922	$39-35	tr	F8W922	HUMAN Multivesicular body subunit 12B (Fragment) OS=Homo sapiens OX=9606 GN=MVB12B PE=1 SV=1		1	1	0.0244	22582.3	5.46
X5D7T2	$39-36	tr	X5D7T2	HUMAN Aryl-hydrocarbon receptor nuclear translocator 2 isoform C OS=Homo sapiens OX=9606 GN=ARNT2 PE=2 SV=1		1	1	0.0072	76266.8	7.28
B0AZM1	$39-37	tr	B0AZM1	HUMAN cDNA, FLJ79461, highly similar to Aryl hydrocarbon receptor nuclear translocator OS=Homo sapiens OX=9606 PE=2 SV=1		1	1	0.0065	84992.9	6.28
Q9NVB8	$39-38	tr	Q9NVB8	HUMAN cDNA FLJ10824 fis, clone NT2RP4001086 (Fragment) OS=Homo sapiens OX=9606 PE=2 SV=1		1	1	0.0054	101181	5.79
B7Z1P9	$39-39	tr	B7Z1P9	HUMAN cDNA FLJ53722 OS=Homo sapiens OX=9606 PE=2 SV=1		1	1	0.0164	33829.9	5.69
A0A0D9SF51	$39-40	tr	A0A0D9SF51	HUMAN Phosphoinositide phospholipase C (Fragment) OS=Homo sapiens OX=9606 GN=PLCB1 PE=1 SV=1		1	1	0.0052	109058	5.66
B4DRC6	$39-41	tr	B4DRC6	HUMAN Phosphoinositide phospholipase C (Fragment) OS=Homo sapiens OX=9606 PE=2 SV=1		1	1	0.0052	109028	5.66
A0A087WT80	$39-42	tr	A0A087WT80	HUMAN Phosphoinositide phospholipase C OS=Homo sapiens OX=9606 GN=PLCB1 PE=1 SV=1		1	1	0.0044	129639	5.76
A0A024R8B8	$39-43	tr	A0A024R8B8	HUMAN Chromosome 9 open reading frame 28, isoform CRA	a OS=Homo sapiens OX=9606 GN=C9orf28 PE=4 SV=1	1	1	0.0157	35619.2	8.42
B7Z4X0	$39-44	tr	B7Z4X0	HUMAN cDNA FLJ55114 OS=Homo sapiens OX=9606 PE=2 SV=1		1	1	0.0234	24052.4	9.69
PLCB1	$39-45	sp	Q9NQ66	HUMAN 1-phosphatidylinositol 4,5-bisphosphate phosphodiesterase beta-1 OS=Homo sapiens OX=9606 GN=PLCB1 PE=1 SV=1		1	1	0.0041	138565	5.9
G3V3F7	$39-46	tr	G3V3F7	HUMAN X-linked retinitis pigmentosa GTPase regulator-interacting protein 1 OS=Homo sapiens OX=9606 GN=RPGRIP1 PE=1 SV=1		1	1	0.004	142793	5.43
B2R9R6	$39-47	tr	B2R9R6	HUMAN cDNA, FLJ94525, highly similar to Homo sapiens bifunctional apoptosis regulator (BFAR), mRNA OS=Homo sapiens OX=9606 PE=2 SV=1		1	1	0.0111	52759.3	6.11
H3BMY8	$39-48	tr	H3BMY8	HUMAN Bifunctional apoptosis regulator (Fragment) OS=Homo sapiens OX=9606 GN=BFAR PE=4 SV=1		1	1	0.049	12532.4	4.85
H3BTG6	$39-49	tr	H3BTG6	HUMAN Bifunctional apoptosis regulator (Fragment) OS=Homo sapiens OX=9606 GN=BFAR PE=4 SV=1		1	1	0.0515	11679.4	6.93
G3V3I7	$39-50	tr	G3V3I7	HUMAN X-linked retinitis pigmentosa GTPase regulator-interacting protein 1 (Fragment) OS=Homo sapiens OX=9606 GN=RPGRIP1 PE=1 SV=1		1	1	0.0066	86986.8	5.1
H0YIY1	$39-51	tr	H0YIY1	HUMAN X-linked retinitis pigmentosa GTPase regulator-interacting protein 1 (Fragment) OS=Homo sapiens OX=9606 GN=RPGRIP1 PE=4 SV=1		1	1	0.035	16427.3	5.03
BFAR	$39-52	sp	Q9NZS9	HUMAN Bifunctional apoptosis regulator OS=Homo sapiens OX=9606 GN=BFAR PE=1 SV=1		1	1	0.0111	52737.4	6.11
H3BSU2	$39-53	tr	H3BSU2	HUMAN Bifunctional apoptosis regulator (Fragment) OS=Homo sapiens OX=9606 GN=BFAR PE=4 SV=1		1	1	0.0243	24259.2	7.01
H0YIP0	$39-54	tr	H0YIP0	HUMAN Methionine--tRNA ligase, cytoplasmic (Fragment) OS=Homo sapiens OX=9606 GN=MARS PE=1 SV=1		1	1	0.0228	24250.9	9.49
H3BMP2	$39-55	tr	H3BMP2	HUMAN Bifunctional apoptosis regulator OS=Homo sapiens OX=9606 GN=BFAR PE=1 SV=1		1	1	0.0154	38630.6	6.41
SYMC	$39-56	sp	P56192	HUMAN Methionine--tRNA ligase, cytoplasmic OS=Homo sapiens OX=9606 GN=MARS PE=1 SV=2		1	1	0.0056	101115	5.82
A8K492	$39-57	tr	A8K492	HUMAN cDNA FLJ76789, highly similar to Homo sapiens methionine-tRNA synthetase (MARS), mRNA OS=Homo sapiens OX=9606 PE=2 SV=1		1	1	0.0056	101143	5.82
		R20180901112_ODD,8730				K.IIDLK.D ! K.ILDIK.G ! R.ILDLK.T ! K.ILDLK.E ! K.LIDIK.D ! K.LIDLK.D ! K.LLDIK.Q ! R.LLDLK.N ! K.LLDLK.E ! K.LLDLK.K	601.392	-0.001	2	1	41.55	0	0.006	0|0	sp|Q92526|TCPW_HUMAN ! sp|P00709|LALBA_HUMAN/tr|A0A080YV01|A0A080YV01_HUMAN/tr|F8VWU1|F8VWU1_HUMAN ! sp|Q9HBZ2|ARNT2_HUMAN/sp|P27540|ARNT_HUMAN/tr|A6NGV6|A6NGV6_HUMAN/tr|X5DP40|X5DP40_HUMAN/tr|A0A087WVE9|A0A087WVE9_HUMAN/tr|B4E3L5|B4E3L5_HUMAN/tr|Q7Z3A3|Q7Z3A3_HUMAN/tr|X5DQN9|X5DQN9_HUMAN/tr|O43392|O43392_HUMAN/tr|X5DP31|X5DP31_HUMAN/tr|I6L9E7|I6L9E7_HUMAN/tr|X5D9H9|X5D9H9_HUMAN/tr|A8K6P0|A8K6P0_…		5.84	0		0	2	MASCOT		T
	----- summary -----
	Total protein	: 286
	Total protein group	: 39
	UniPepCount	ProteinGroupCount				Percent	ProteinCount	Percent
	1	34				0.8718	270	0.9441
	2	2				0.0513	3	0.0105
	3	1				0.0256	3	0.0105
	5	2				0.0513	10	0.035
